# Supplementary material for: A bidirectional Mendelian randomized study of classical blood lipids and venous thrombosis
Source: Sci Rep. 2023 Mar 8;13:3904. doi: 10.1038/s41598-023-31067-z (PMC9995644; doi:10.1038/s41598-023-31067-z)
Supplement: Supplementary file 1 — Supplementary Information 1. [file 41598_2023_31067_MOESM1_ESM.xlsx]

## Sheet: LDL-DVT
Table S1. Detailed information of LD-independent SNPs (after clumping process) for exposure (LDL-DVT)
	SNP	effect_allele.exposure	other_allele.exposure	effect_allele.outcome	other_allele.outcome	beta.exposure	beta.outcome	eaf.exposure	eaf.outcome	remove	palindromic	ambiguous	id.outcome	chr	pos	se.outcome	samplesize.outcome	pval.outcome	outcome	originalname.outcome	outcome.deprecated	mr_keep.outcome	data_source.outcome	proxy.outcome	target_snp.outcome	proxy_snp.outcome	target_a1.outcome	target_a2.outcome	proxy_a1.outcome	proxy_a2.outcome	se.exposure	pos.exposure	pval.exposure	chr.exposure	samplesize.exposure	id.exposure	exposure	mr_keep.exposure	pval_origin.exposure	data_source.exposure	action	mr_keep
1	rs10195252	C	T	C	T	-0.0238	0.000602482	NA	0.406698	FALSE	FALSE	FALSE	ukb-a-65	2	165513091	0.000348253	337159	0.0836296	Non-cancer illness code self-reported: deep venous thrombosis (dvt) || id:ukb-a-65	Non-cancer illness code self-reported: deep venous thrombosis (dvt)	Non-cancer illness code self-reported: deep venous thrombosis (dvt) || ||	TRUE	igd	NA	NA	NA	NA	NA	NA	NA	0.0039	165513091	3.81197e-08	2	94595	ebi-a-GCST002222	LDL cholesterol || id:ebi-a-GCST002222	TRUE	reported	igd	2	TRUE
2	rs1030431	G	A	G	A	-0.0344	-0.000861804	NA	0.666544	FALSE	FALSE	FALSE	ukb-a-65	8	59311697	0.000363845	337159	0.0178558	Non-cancer illness code self-reported: deep venous thrombosis (dvt) || id:ukb-a-65	Non-cancer illness code self-reported: deep venous thrombosis (dvt)	Non-cancer illness code self-reported: deep venous thrombosis (dvt) || ||	TRUE	igd	NA	NA	NA	NA	NA	NA	NA	0.0038	59311697	5.9676e-17	8	94595	ebi-a-GCST002222	LDL cholesterol || id:ebi-a-GCST002222	TRUE	reported	igd	2	TRUE
3	rs10832962	T	C	T	C	0.032	-0.000857758	NA	0.742911	FALSE	FALSE	FALSE	ukb-a-65	11	18656271	0.000391361	337159	0.0283995	Non-cancer illness code self-reported: deep venous thrombosis (dvt) || id:ukb-a-65	Non-cancer illness code self-reported: deep venous thrombosis (dvt)	Non-cancer illness code self-reported: deep venous thrombosis (dvt) || ||	TRUE	igd	NA	NA	NA	NA	NA	NA	NA	0.004	18656271	6.61912e-14	11	94595	ebi-a-GCST002222	LDL cholesterol || id:ebi-a-GCST002222	TRUE	reported	igd	2	TRUE
4	rs10947332	A	G	A	G	0.0504	-0.000325482	NA	0.120212	FALSE	FALSE	FALSE	ukb-a-65	6	32677440	0.000524311	337159	0.534745	Non-cancer illness code self-reported: deep venous thrombosis (dvt) || id:ukb-a-65	Non-cancer illness code self-reported: deep venous thrombosis (dvt)	Non-cancer illness code self-reported: deep venous thrombosis (dvt) || ||	TRUE	igd	NA	NA	NA	NA	NA	NA	NA	0.0056	32677440	6.96947e-18	6	94595	ebi-a-GCST002222	LDL cholesterol || id:ebi-a-GCST002222	TRUE	reported	igd	2	TRUE
5	rs11065987	G	A	G	A	-0.0269	0.00122555	NA	0.414476	FALSE	FALSE	FALSE	ukb-a-65	12	112072424	0.000347042	337159	0.000413409	Non-cancer illness code self-reported: deep venous thrombosis (dvt) || id:ukb-a-65	Non-cancer illness code self-reported: deep venous thrombosis (dvt)	Non-cancer illness code self-reported: deep venous thrombosis (dvt) || ||	TRUE	igd	NA	NA	NA	NA	NA	NA	NA	0.0038	112072424	1.20393e-11	12	94595	ebi-a-GCST002222	LDL cholesterol || id:ebi-a-GCST002222	TRUE	reported	igd	2	TRUE
6	rs112201728	T	C	T	C	0.0675	-0.000602191	NA	0.0698401	FALSE	FALSE	FALSE	ukb-a-65	6	160551486	0.000671359	337159	0.369734	Non-cancer illness code self-reported: deep venous thrombosis (dvt) || id:ukb-a-65	Non-cancer illness code self-reported: deep venous thrombosis (dvt)	Non-cancer illness code self-reported: deep venous thrombosis (dvt) || ||	TRUE	igd	NA	NA	NA	NA	NA	NA	NA	0.0104	160551486	8.51393e-10	6	94595	ebi-a-GCST002222	LDL cholesterol || id:ebi-a-GCST002222	TRUE	reported	igd	2	TRUE
7	rs11220462	A	G	A	G	0.059	0.000120225	NA	0.13281	FALSE	FALSE	FALSE	ukb-a-65	11	126243952	0.000502913	337159	0.811061	Non-cancer illness code self-reported: deep venous thrombosis (dvt) || id:ukb-a-65	Non-cancer illness code self-reported: deep venous thrombosis (dvt)	Non-cancer illness code self-reported: deep venous thrombosis (dvt) || ||	TRUE	igd	NA	NA	NA	NA	NA	NA	NA	0.0059	126243952	6.60846e-21	11	94595	ebi-a-GCST002222	LDL cholesterol || id:ebi-a-GCST002222	TRUE	reported	igd	2	TRUE
8	rs1129555	G	A	G	A	-0.0303	0.000299349	NA	0.72545	FALSE	FALSE	FALSE	ukb-a-65	10	113910721	0.000383163	337159	0.434652	Non-cancer illness code self-reported: deep venous thrombosis (dvt) || id:ukb-a-65	Non-cancer illness code self-reported: deep venous thrombosis (dvt)	Non-cancer illness code self-reported: deep venous thrombosis (dvt) || ||	TRUE	igd	NA	NA	NA	NA	NA	NA	NA	0.004	113910721	1.53815e-13	10	94595	ebi-a-GCST002222	LDL cholesterol || id:ebi-a-GCST002222	TRUE	reported	igd	2	TRUE
9	rs11563251	T	C	T	C	0.0345	0.000299245	NA	0.110531	FALSE	FALSE	FALSE	ukb-a-65	2	234679384	0.000544601	337159	0.58268	Non-cancer illness code self-reported: deep venous thrombosis (dvt) || id:ukb-a-65	Non-cancer illness code self-reported: deep venous thrombosis (dvt)	Non-cancer illness code self-reported: deep venous thrombosis (dvt) || ||	TRUE	igd	NA	NA	NA	NA	NA	NA	NA	0.0062	234679384	4.49904e-08	2	94595	ebi-a-GCST002222	LDL cholesterol || id:ebi-a-GCST002222	TRUE	reported	igd	2	TRUE
10	rs11591147	T	G	T	G	-0.497	0.000617174	NA	0.0174556	FALSE	FALSE	FALSE	ukb-a-65	1	55505647	0.00130326	337159	0.635814	Non-cancer illness code self-reported: deep venous thrombosis (dvt) || id:ukb-a-65	Non-cancer illness code self-reported: deep venous thrombosis (dvt)	Non-cancer illness code self-reported: deep venous thrombosis (dvt) || ||	TRUE	igd	NA	NA	NA	NA	NA	NA	NA	0.018	55505647	8.57038e-143	1	94595	ebi-a-GCST002222	LDL cholesterol || id:ebi-a-GCST002222	TRUE	reported	igd	2	TRUE
11	rs1169288	C	A	C	A	0.0375	-0.000442148	NA	0.312184	FALSE	FALSE	FALSE	ukb-a-65	12	121416650	0.000370601	337159	0.232848	Non-cancer illness code self-reported: deep venous thrombosis (dvt) || id:ukb-a-65	Non-cancer illness code self-reported: deep venous thrombosis (dvt)	Non-cancer illness code self-reported: deep venous thrombosis (dvt) || ||	TRUE	igd	NA	NA	NA	NA	NA	NA	NA	0.004	121416650	6.44763e-21	12	94595	ebi-a-GCST002222	LDL cholesterol || id:ebi-a-GCST002222	TRUE	reported	igd	2	TRUE
12	rs117733303	G	A	G	A	0.1551	-0.000406401	NA	0.0186833	FALSE	FALSE	FALSE	ukb-a-65	6	160922870	0.00126189	337159	0.747408	Non-cancer illness code self-reported: deep venous thrombosis (dvt) || id:ukb-a-65	Non-cancer illness code self-reported: deep venous thrombosis (dvt)	Non-cancer illness code self-reported: deep venous thrombosis (dvt) || ||	TRUE	igd	NA	NA	NA	NA	NA	NA	NA	0.022	160922870	8.47423e-11	6	94595	ebi-a-GCST002222	LDL cholesterol || id:ebi-a-GCST002222	TRUE	reported	igd	2	TRUE
13	rs11802413	T	C	T	C	0.0323	-0.000121626	NA	0.559259	FALSE	FALSE	FALSE	ukb-a-65	1	25760920	0.000344266	337159	0.723871	Non-cancer illness code self-reported: deep venous thrombosis (dvt) || id:ukb-a-65	Non-cancer illness code self-reported: deep venous thrombosis (dvt)	Non-cancer illness code self-reported: deep venous thrombosis (dvt) || ||	TRUE	igd	NA	NA	NA	NA	NA	NA	NA	0.0036	25760920	5.27959e-17	1	94595	ebi-a-GCST002222	LDL cholesterol || id:ebi-a-GCST002222	TRUE	reported	igd	2	TRUE
14	rs12066643	T	C	T	C	-0.0389	-0.00143326	NA	0.103641	FALSE	FALSE	FALSE	ukb-a-65	1	56240278	0.000560259	337159	0.010522	Non-cancer illness code self-reported: deep venous thrombosis (dvt) || id:ukb-a-65	Non-cancer illness code self-reported: deep venous thrombosis (dvt)	Non-cancer illness code self-reported: deep venous thrombosis (dvt) || ||	TRUE	igd	NA	NA	NA	NA	NA	NA	NA	0.0064	56240278	1.06299e-08	1	94595	ebi-a-GCST002222	LDL cholesterol || id:ebi-a-GCST002222	TRUE	reported	igd	2	TRUE
15	rs1250229	C	T	C	T	0.0243	-1.19602e-05	NA	0.737421	FALSE	FALSE	FALSE	ukb-a-65	2	216305834	0.000389374	337159	0.975496	Non-cancer illness code self-reported: deep venous thrombosis (dvt) || id:ukb-a-65	Non-cancer illness code self-reported: deep venous thrombosis (dvt)	Non-cancer illness code self-reported: deep venous thrombosis (dvt) || ||	TRUE	igd	TRUE	rs1250229	rs1250231	T	C	G	A	0.0042	216304384	3.12997e-08	2	94595	ebi-a-GCST002222	LDL cholesterol || id:ebi-a-GCST002222	TRUE	reported	igd	2	TRUE
16	rs12670798	C	T	C	T	0.0344	5.52458e-05	NA	0.248322	FALSE	FALSE	FALSE	ukb-a-65	7	21607352	0.000395376	337159	0.888874	Non-cancer illness code self-reported: deep venous thrombosis (dvt) || id:ukb-a-65	Non-cancer illness code self-reported: deep venous thrombosis (dvt)	Non-cancer illness code self-reported: deep venous thrombosis (dvt) || ||	TRUE	igd	NA	NA	NA	NA	NA	NA	NA	0.0043	21607352	4.81172e-14	7	94595	ebi-a-GCST002222	LDL cholesterol || id:ebi-a-GCST002222	TRUE	reported	igd	2	TRUE
17	rs12740374	T	G	T	G	-0.161	0.000361833	NA	0.221518	FALSE	FALSE	FALSE	ukb-a-65	1	109817590	0.000411287	337159	0.37899	Non-cancer illness code self-reported: deep venous thrombosis (dvt) || id:ukb-a-65	Non-cancer illness code self-reported: deep venous thrombosis (dvt)	Non-cancer illness code self-reported: deep venous thrombosis (dvt) || ||	TRUE	igd	NA	NA	NA	NA	NA	NA	NA	0.0044	109817590	1e-200	1	94595	ebi-a-GCST002222	LDL cholesterol || id:ebi-a-GCST002222	TRUE	reported	igd	2	TRUE
18	rs12748152	T	C	T	C	0.0499	-0.00223616	NA	0.0809893	FALSE	FALSE	FALSE	ukb-a-65	1	27138393	0.00062677	337159	0.000360114	Non-cancer illness code self-reported: deep venous thrombosis (dvt) || id:ukb-a-65	Non-cancer illness code self-reported: deep venous thrombosis (dvt)	Non-cancer illness code self-reported: deep venous thrombosis (dvt) || ||	TRUE	igd	NA	NA	NA	NA	NA	NA	NA	0.0066	27138393	3.20922e-12	1	94595	ebi-a-GCST002222	LDL cholesterol || id:ebi-a-GCST002222	TRUE	reported	igd	2	TRUE
19	rs1367117	A	G	A	G	0.1186	-0.000941927	NA	0.338871	FALSE	FALSE	FALSE	ukb-a-65	2	21263900	0.000360829	337159	0.00904253	Non-cancer illness code self-reported: deep venous thrombosis (dvt) || id:ukb-a-65	Non-cancer illness code self-reported: deep venous thrombosis (dvt)	Non-cancer illness code self-reported: deep venous thrombosis (dvt) || ||	TRUE	igd	NA	NA	NA	NA	NA	NA	NA	0.004	21263900	9.48418e-183	2	94595	ebi-a-GCST002222	LDL cholesterol || id:ebi-a-GCST002222	TRUE	reported	igd	2	TRUE
20	rs1408272	G	T	G	T	-0.052	0.00138833	NA	0.0789119	FALSE	FALSE	FALSE	ukb-a-65	6	25842951	0.000632947	337159	0.0282761	Non-cancer illness code self-reported: deep venous thrombosis (dvt) || id:ukb-a-65	Non-cancer illness code self-reported: deep venous thrombosis (dvt)	Non-cancer illness code self-reported: deep venous thrombosis (dvt) || ||	TRUE	igd	NA	NA	NA	NA	NA	NA	NA	0.0083	25842951	3.67502e-09	6	94595	ebi-a-GCST002222	LDL cholesterol || id:ebi-a-GCST002222	TRUE	reported	igd	2	TRUE
21	rs1535	G	A	G	A	-0.0529	-0.00112466	NA	0.347468	FALSE	FALSE	FALSE	ukb-a-65	11	61597972	0.000358844	337159	0.00172389	Non-cancer illness code self-reported: deep venous thrombosis (dvt) || id:ukb-a-65	Non-cancer illness code self-reported: deep venous thrombosis (dvt)	Non-cancer illness code self-reported: deep venous thrombosis (dvt) || ||	TRUE	igd	NA	NA	NA	NA	NA	NA	NA	0.0038	61597972	7.7732e-41	11	94595	ebi-a-GCST002222	LDL cholesterol || id:ebi-a-GCST002222	TRUE	reported	igd	2	TRUE
22	rs1564348	C	T	C	T	0.0481	-0.000294741	NA	0.170359	FALSE	FALSE	FALSE	ukb-a-65	6	160578860	0.000454456	337159	0.516625	Non-cancer illness code self-reported: deep venous thrombosis (dvt) || id:ukb-a-65	Non-cancer illness code self-reported: deep venous thrombosis (dvt)	Non-cancer illness code self-reported: deep venous thrombosis (dvt) || ||	TRUE	igd	NA	NA	NA	NA	NA	NA	NA	0.005	160578860	2.76185e-21	6	94595	ebi-a-GCST002222	LDL cholesterol || id:ebi-a-GCST002222	TRUE	reported	igd	2	TRUE
23	rs16831243	T	C	T	C	0.0378	-0.000809059	NA	0.0936598	FALSE	FALSE	FALSE	ukb-a-65	2	135762344	0.000585941	337159	0.167346	Non-cancer illness code self-reported: deep venous thrombosis (dvt) || id:ukb-a-65	Non-cancer illness code self-reported: deep venous thrombosis (dvt)	Non-cancer illness code self-reported: deep venous thrombosis (dvt) || ||	TRUE	igd	NA	NA	NA	NA	NA	NA	NA	0.0055	135762344	9.06358e-12	2	94595	ebi-a-GCST002222	LDL cholesterol || id:ebi-a-GCST002222	TRUE	reported	igd	2	TRUE
24	rs17345563	G	A	G	A	-0.0358	0.000391354	NA	0.112106	FALSE	FALSE	FALSE	ukb-a-65	3	132209203	0.000541464	337159	0.469821	Non-cancer illness code self-reported: deep venous thrombosis (dvt) || id:ukb-a-65	Non-cancer illness code self-reported: deep venous thrombosis (dvt)	Non-cancer illness code self-reported: deep venous thrombosis (dvt) || ||	TRUE	igd	NA	NA	NA	NA	NA	NA	NA	0.0057	132209203	2.03498e-09	3	94595	ebi-a-GCST002222	LDL cholesterol || id:ebi-a-GCST002222	TRUE	reported	igd	2	TRUE
25	rs17508045	C	T	C	T	-0.0488	0.000800847	NA	0.0874676	FALSE	FALSE	FALSE	ukb-a-65	2	118576719	0.000605487	337159	0.185953	Non-cancer illness code self-reported: deep venous thrombosis (dvt) || id:ukb-a-65	Non-cancer illness code self-reported: deep venous thrombosis (dvt)	Non-cancer illness code self-reported: deep venous thrombosis (dvt) || ||	TRUE	igd	NA	NA	NA	NA	NA	NA	NA	0.0066	118576719	4.91021e-12	2	94595	ebi-a-GCST002222	LDL cholesterol || id:ebi-a-GCST002222	TRUE	reported	igd	2	TRUE
26	rs1800961	T	C	T	C	-0.0685	-0.00073055	NA	0.0315037	FALSE	FALSE	FALSE	ukb-a-65	20	43042364	0.000978137	337159	0.455137	Non-cancer illness code self-reported: deep venous thrombosis (dvt) || id:ukb-a-65	Non-cancer illness code self-reported: deep venous thrombosis (dvt)	Non-cancer illness code self-reported: deep venous thrombosis (dvt) || ||	TRUE	igd	NA	NA	NA	NA	NA	NA	NA	0.0106	43042364	6.03407e-10	20	94595	ebi-a-GCST002222	LDL cholesterol || id:ebi-a-GCST002222	TRUE	reported	igd	2	TRUE
27	rs1801689	C	A	C	A	0.1028	-0.000165793	NA	0.0298044	FALSE	FALSE	FALSE	ukb-a-65	17	64210580	0.00100485	337159	0.868949	Non-cancer illness code self-reported: deep venous thrombosis (dvt) || id:ukb-a-65	Non-cancer illness code self-reported: deep venous thrombosis (dvt)	Non-cancer illness code self-reported: deep venous thrombosis (dvt) || ||	TRUE	igd	NA	NA	NA	NA	NA	NA	NA	0.0139	64210580	9.80844e-12	17	94595	ebi-a-GCST002222	LDL cholesterol || id:ebi-a-GCST002222	TRUE	reported	igd	2	TRUE
28	rs1883025	T	C	T	C	-0.0296	0.000177641	NA	0.253067	FALSE	FALSE	FALSE	ukb-a-65	9	107664301	0.000393106	337159	0.651348	Non-cancer illness code self-reported: deep venous thrombosis (dvt) || id:ukb-a-65	Non-cancer illness code self-reported: deep venous thrombosis (dvt)	Non-cancer illness code self-reported: deep venous thrombosis (dvt) || ||	TRUE	igd	NA	NA	NA	NA	NA	NA	NA	0.0044	107664301	6.14045e-11	9	94595	ebi-a-GCST002222	LDL cholesterol || id:ebi-a-GCST002222	TRUE	reported	igd	2	TRUE
29	rs2000999	A	G	A	G	0.065	0.000359888	NA	0.188233	FALSE	FALSE	FALSE	ukb-a-65	16	72108093	0.000436435	337159	0.409595	Non-cancer illness code self-reported: deep venous thrombosis (dvt) || id:ukb-a-65	Non-cancer illness code self-reported: deep venous thrombosis (dvt)	Non-cancer illness code self-reported: deep venous thrombosis (dvt) || ||	TRUE	igd	NA	NA	NA	NA	NA	NA	NA	0.0046	72108093	4.21891e-41	16	94595	ebi-a-GCST002222	LDL cholesterol || id:ebi-a-GCST002222	TRUE	reported	igd	2	TRUE
30	rs2228603	T	C	T	C	-0.104	0.000237524	NA	0.0759937	FALSE	FALSE	FALSE	ukb-a-65	19	19329924	0.000645509	337159	0.712901	Non-cancer illness code self-reported: deep venous thrombosis (dvt) || id:ukb-a-65	Non-cancer illness code self-reported: deep venous thrombosis (dvt)	Non-cancer illness code self-reported: deep venous thrombosis (dvt) || ||	TRUE	igd	NA	NA	NA	NA	NA	NA	NA	0.0072	19329924	4.43302e-44	19	94595	ebi-a-GCST002222	LDL cholesterol || id:ebi-a-GCST002222	TRUE	reported	igd	2	TRUE
31	rs2294261	C	A	C	A	-0.0333	-0.000397328	NA	0.486997	FALSE	FALSE	FALSE	ukb-a-65	6	16109163	0.000342339	337159	0.245793	Non-cancer illness code self-reported: deep venous thrombosis (dvt) || id:ukb-a-65	Non-cancer illness code self-reported: deep venous thrombosis (dvt)	Non-cancer illness code self-reported: deep venous thrombosis (dvt) || ||	TRUE	igd	NA	NA	NA	NA	NA	NA	NA	0.0037	16109163	6.57052e-17	6	94595	ebi-a-GCST002222	LDL cholesterol || id:ebi-a-GCST002222	TRUE	reported	igd	2	TRUE
32	rs2328223	C	A	C	A	0.0299	-0.000218603	NA	0.186221	FALSE	FALSE	FALSE	ukb-a-65	20	17845921	0.00043865	337159	0.618234	Non-cancer illness code self-reported: deep venous thrombosis (dvt) || id:ukb-a-65	Non-cancer illness code self-reported: deep venous thrombosis (dvt)	Non-cancer illness code self-reported: deep venous thrombosis (dvt) || ||	TRUE	igd	NA	NA	NA	NA	NA	NA	NA	0.005	17845921	5.63197e-09	20	94595	ebi-a-GCST002222	LDL cholesterol || id:ebi-a-GCST002222	TRUE	reported	igd	2	TRUE
33	rs247616	T	C	T	C	-0.0547	-0.000381514	NA	0.325351	FALSE	FALSE	FALSE	ukb-a-65	16	56989590	0.000365032	337159	0.295954	Non-cancer illness code self-reported: deep venous thrombosis (dvt) || id:ukb-a-65	Non-cancer illness code self-reported: deep venous thrombosis (dvt)	Non-cancer illness code self-reported: deep venous thrombosis (dvt) || ||	TRUE	igd	NA	NA	NA	NA	NA	NA	NA	0.0041	56989590	2.56626e-37	16	94595	ebi-a-GCST002222	LDL cholesterol || id:ebi-a-GCST002222	TRUE	reported	igd	2	TRUE
34	rs2495495	C	T	C	T	-0.0342	0.00086705	NA	0.879952	FALSE	FALSE	FALSE	ukb-a-65	1	55496556	0.000540819	337159	0.108888	Non-cancer illness code self-reported: deep venous thrombosis (dvt) || id:ukb-a-65	Non-cancer illness code self-reported: deep venous thrombosis (dvt)	Non-cancer illness code self-reported: deep venous thrombosis (dvt) || ||	TRUE	igd	NA	NA	NA	NA	NA	NA	NA	0.0059	55496556	3.51998e-08	1	94595	ebi-a-GCST002222	LDL cholesterol || id:ebi-a-GCST002222	TRUE	reported	igd	2	TRUE
35	rs2587534	A	G	A	G	0.0391	-0.0001583	NA	0.518151	FALSE	FALSE	FALSE	ukb-a-65	1	234849339	0.00034344	337159	0.644853	Non-cancer illness code self-reported: deep venous thrombosis (dvt) || id:ukb-a-65	Non-cancer illness code self-reported: deep venous thrombosis (dvt)	Non-cancer illness code self-reported: deep venous thrombosis (dvt) || ||	TRUE	igd	NA	NA	NA	NA	NA	NA	NA	0.0037	234849339	8.05564e-25	1	94595	ebi-a-GCST002222	LDL cholesterol || id:ebi-a-GCST002222	TRUE	reported	igd	2	TRUE
36	rs2642438	G	A	G	A	0.0352	0.000301077	NA	0.702566	FALSE	FALSE	FALSE	ukb-a-65	1	220970028	0.000373429	337159	0.4201	Non-cancer illness code self-reported: deep venous thrombosis (dvt) || id:ukb-a-65	Non-cancer illness code self-reported: deep venous thrombosis (dvt)	Non-cancer illness code self-reported: deep venous thrombosis (dvt) || ||	TRUE	igd	NA	NA	NA	NA	NA	NA	NA	0.0042	220970028	7.31813e-16	1	94595	ebi-a-GCST002222	LDL cholesterol || id:ebi-a-GCST002222	TRUE	reported	igd	2	TRUE
37	rs267733	G	A	G	A	-0.0331	-4.16684e-05	NA	0.161253	FALSE	FALSE	FALSE	ukb-a-65	1	150958836	0.000464194	337159	0.928474	Non-cancer illness code self-reported: deep venous thrombosis (dvt) || id:ukb-a-65	Non-cancer illness code self-reported: deep venous thrombosis (dvt)	Non-cancer illness code self-reported: deep venous thrombosis (dvt) || ||	TRUE	igd	NA	NA	NA	NA	NA	NA	NA	0.0053	150958836	5.28506e-09	1	94595	ebi-a-GCST002222	LDL cholesterol || id:ebi-a-GCST002222	TRUE	reported	igd	2	TRUE
38	rs2710642	A	G	A	G	0.0239	0.000134685	NA	0.675597	FALSE	FALSE	FALSE	ukb-a-65	2	63149557	0.000364465	337159	0.711725	Non-cancer illness code self-reported: deep venous thrombosis (dvt) || id:ukb-a-65	Non-cancer illness code self-reported: deep venous thrombosis (dvt)	Non-cancer illness code self-reported: deep venous thrombosis (dvt) || ||	TRUE	igd	NA	NA	NA	NA	NA	NA	NA	0.0038	63149557	6.08906e-09	2	94595	ebi-a-GCST002222	LDL cholesterol || id:ebi-a-GCST002222	TRUE	reported	igd	2	TRUE
39	rs2737252	A	G	A	G	-0.0314	-4.31206e-05	NA	0.285014	FALSE	FALSE	FALSE	ukb-a-65	8	116663898	0.000378968	337159	0.909409	Non-cancer illness code self-reported: deep venous thrombosis (dvt) || id:ukb-a-65	Non-cancer illness code self-reported: deep venous thrombosis (dvt)	Non-cancer illness code self-reported: deep venous thrombosis (dvt) || ||	TRUE	igd	NA	NA	NA	NA	NA	NA	NA	0.0041	116663898	7.03882e-14	8	94595	ebi-a-GCST002222	LDL cholesterol || id:ebi-a-GCST002222	TRUE	reported	igd	2	TRUE
40	rs2738459	C	A	C	A	-0.0532	-0.000454386	NA	0.45946	FALSE	FALSE	FALSE	ukb-a-65	19	11238473	0.000343553	337159	0.185967	Non-cancer illness code self-reported: deep venous thrombosis (dvt) || id:ukb-a-65	Non-cancer illness code self-reported: deep venous thrombosis (dvt)	Non-cancer illness code self-reported: deep venous thrombosis (dvt) || ||	TRUE	igd	NA	NA	NA	NA	NA	NA	NA	0.0058	11238473	2.261e-19	19	94595	ebi-a-GCST002222	LDL cholesterol || id:ebi-a-GCST002222	TRUE	reported	igd	2	TRUE
41	rs2886232	C	T	C	T	-0.0451	-0.000616114	NA	0.87751	FALSE	FALSE	FALSE	ukb-a-65	17	67150176	0.000520989	337159	0.236974	Non-cancer illness code self-reported: deep venous thrombosis (dvt) || id:ukb-a-65	Non-cancer illness code self-reported: deep venous thrombosis (dvt)	Non-cancer illness code self-reported: deep venous thrombosis (dvt) || ||	TRUE	igd	NA	NA	NA	NA	NA	NA	NA	0.0064	67150176	3.87614e-11	17	94595	ebi-a-GCST002222	LDL cholesterol || id:ebi-a-GCST002222	TRUE	reported	igd	2	TRUE
43	rs314253	C	T	C	T	-0.0242	0.000188863	NA	0.350551	FALSE	FALSE	FALSE	ukb-a-65	17	7091650	0.000357386	337159	0.597182	Non-cancer illness code self-reported: deep venous thrombosis (dvt) || id:ukb-a-65	Non-cancer illness code self-reported: deep venous thrombosis (dvt)	Non-cancer illness code self-reported: deep venous thrombosis (dvt) || ||	TRUE	igd	NA	NA	NA	NA	NA	NA	NA	0.0038	7091650	3.43598e-10	17	94595	ebi-a-GCST002222	LDL cholesterol || id:ebi-a-GCST002222	TRUE	reported	igd	2	TRUE
44	rs364585	G	A	G	A	0.0249	4.34067e-07	NA	0.606034	FALSE	FALSE	FALSE	ukb-a-65	20	12962718	0.000349762	337159	0.99901	Non-cancer illness code self-reported: deep venous thrombosis (dvt) || id:ukb-a-65	Non-cancer illness code self-reported: deep venous thrombosis (dvt)	Non-cancer illness code self-reported: deep venous thrombosis (dvt) || ||	TRUE	igd	NA	NA	NA	NA	NA	NA	NA	0.0038	12962718	4.27799e-10	20	94595	ebi-a-GCST002222	LDL cholesterol || id:ebi-a-GCST002222	TRUE	reported	igd	2	TRUE
46	rs3780181	G	A	G	A	-0.0445	-0.00108259	NA	0.0669664	FALSE	FALSE	FALSE	ukb-a-65	9	2640759	0.000688527	337159	0.115875	Non-cancer illness code self-reported: deep venous thrombosis (dvt) || id:ukb-a-65	Non-cancer illness code self-reported: deep venous thrombosis (dvt)	Non-cancer illness code self-reported: deep venous thrombosis (dvt) || ||	TRUE	igd	NA	NA	NA	NA	NA	NA	NA	0.0074	2640759	1.76401e-09	9	94595	ebi-a-GCST002222	LDL cholesterol || id:ebi-a-GCST002222	TRUE	reported	igd	2	TRUE
47	rs4253776	G	A	G	A	0.0311	-0.000484291	NA	0.11433	FALSE	FALSE	FALSE	ukb-a-65	22	46629479	0.000535949	337159	0.366201	Non-cancer illness code self-reported: deep venous thrombosis (dvt) || id:ukb-a-65	Non-cancer illness code self-reported: deep venous thrombosis (dvt)	Non-cancer illness code self-reported: deep venous thrombosis (dvt) || ||	TRUE	igd	NA	NA	NA	NA	NA	NA	NA	0.0059	46629479	3.35297e-08	22	94595	ebi-a-GCST002222	LDL cholesterol || id:ebi-a-GCST002222	TRUE	reported	igd	2	TRUE
48	rs4530754	A	G	A	G	0.0275	-0.000176576	NA	0.543718	FALSE	FALSE	FALSE	ukb-a-65	5	122855416	0.000342772	337159	0.606456	Non-cancer illness code self-reported: deep venous thrombosis (dvt) || id:ukb-a-65	Non-cancer illness code self-reported: deep venous thrombosis (dvt)	Non-cancer illness code self-reported: deep venous thrombosis (dvt) || ||	TRUE	igd	NA	NA	NA	NA	NA	NA	NA	0.0036	122855416	3.57602e-12	5	94595	ebi-a-GCST002222	LDL cholesterol || id:ebi-a-GCST002222	TRUE	reported	igd	2	TRUE
49	rs5763662	T	C	T	C	0.0767	0.000319095	NA	0.0219247	FALSE	FALSE	FALSE	ukb-a-65	22	30378703	0.00116672	337159	0.784471	Non-cancer illness code self-reported: deep venous thrombosis (dvt) || id:ukb-a-65	Non-cancer illness code self-reported: deep venous thrombosis (dvt)	Non-cancer illness code self-reported: deep venous thrombosis (dvt) || ||	TRUE	igd	NA	NA	NA	NA	NA	NA	NA	0.0121	30378703	1.191e-08	22	94595	ebi-a-GCST002222	LDL cholesterol || id:ebi-a-GCST002222	TRUE	reported	igd	2	TRUE
50	rs6016373	G	A	G	A	-0.0349	0.00109125	NA	0.407068	FALSE	FALSE	FALSE	ukb-a-65	20	39154095	0.000354115	337159	0.00205883	Non-cancer illness code self-reported: deep venous thrombosis (dvt) || id:ukb-a-65	Non-cancer illness code self-reported: deep venous thrombosis (dvt)	Non-cancer illness code self-reported: deep venous thrombosis (dvt) || ||	TRUE	igd	NA	NA	NA	NA	NA	NA	NA	0.0037	39154095	7.94694e-19	20	94595	ebi-a-GCST002222	LDL cholesterol || id:ebi-a-GCST002222	TRUE	reported	igd	2	TRUE
51	rs6065311	C	T	C	T	0.0417	-0.000249008	NA	0.479441	FALSE	FALSE	FALSE	ukb-a-65	20	39724338	0.000342463	337159	0.467159	Non-cancer illness code self-reported: deep venous thrombosis (dvt) || id:ukb-a-65	Non-cancer illness code self-reported: deep venous thrombosis (dvt)	Non-cancer illness code self-reported: deep venous thrombosis (dvt) || ||	TRUE	igd	NA	NA	NA	NA	NA	NA	NA	0.0036	39724338	1.65615e-30	20	94595	ebi-a-GCST002222	LDL cholesterol || id:ebi-a-GCST002222	TRUE	reported	igd	2	TRUE
52	rs6511720	T	G	T	G	-0.2209	-0.000405665	NA	0.118816	FALSE	FALSE	FALSE	ukb-a-65	19	11202306	0.000527932	337159	0.442248	Non-cancer illness code self-reported: deep venous thrombosis (dvt) || id:ukb-a-65	Non-cancer illness code self-reported: deep venous thrombosis (dvt)	Non-cancer illness code self-reported: deep venous thrombosis (dvt) || ||	TRUE	igd	NA	NA	NA	NA	NA	NA	NA	0.0061	11202306	1e-200	19	94595	ebi-a-GCST002222	LDL cholesterol || id:ebi-a-GCST002222	TRUE	reported	igd	2	TRUE
53	rs6544713	C	T	C	T	-0.0806	-0.000375521	NA	0.67663	FALSE	FALSE	FALSE	ukb-a-65	2	44073881	0.000364928	337159	0.303468	Non-cancer illness code self-reported: deep venous thrombosis (dvt) || id:ukb-a-65	Non-cancer illness code self-reported: deep venous thrombosis (dvt)	Non-cancer illness code self-reported: deep venous thrombosis (dvt) || ||	TRUE	igd	NA	NA	NA	NA	NA	NA	NA	0.0041	44073881	4.84284e-83	2	94595	ebi-a-GCST002222	LDL cholesterol || id:ebi-a-GCST002222	TRUE	reported	igd	2	TRUE
54	rs6603981	T	C	T	C	0.034	-0.000766511	NA	0.79146	FALSE	FALSE	FALSE	ukb-a-65	1	92993807	0.00041924	337159	0.0674994	Non-cancer illness code self-reported: deep venous thrombosis (dvt) || id:ukb-a-65	Non-cancer illness code self-reported: deep venous thrombosis (dvt)	Non-cancer illness code self-reported: deep venous thrombosis (dvt) || ||	TRUE	igd	NA	NA	NA	NA	NA	NA	NA	0.0044	92993807	3.09813e-13	1	94595	ebi-a-GCST002222	LDL cholesterol || id:ebi-a-GCST002222	TRUE	reported	igd	2	TRUE
55	rs6709904	G	A	G	A	-0.055	-0.000948696	NA	0.111298	FALSE	FALSE	FALSE	ukb-a-65	2	44080324	0.000544194	337159	0.0812812	Non-cancer illness code self-reported: deep venous thrombosis (dvt) || id:ukb-a-65	Non-cancer illness code self-reported: deep venous thrombosis (dvt)	Non-cancer illness code self-reported: deep venous thrombosis (dvt) || ||	TRUE	igd	NA	NA	NA	NA	NA	NA	NA	0.0085	44080324	4.57699e-10	2	94595	ebi-a-GCST002222	LDL cholesterol || id:ebi-a-GCST002222	TRUE	reported	igd	2	TRUE
56	rs6818397	G	T	G	T	-0.0224	0.000838617	NA	0.617642	FALSE	FALSE	FALSE	ukb-a-65	4	3434885	0.000353892	337159	0.0178033	Non-cancer illness code self-reported: deep venous thrombosis (dvt) || id:ukb-a-65	Non-cancer illness code self-reported: deep venous thrombosis (dvt)	Non-cancer illness code self-reported: deep venous thrombosis (dvt) || ||	TRUE	igd	NA	NA	NA	NA	NA	NA	NA	0.004	3434885	1.67699e-08	4	94595	ebi-a-GCST002222	LDL cholesterol || id:ebi-a-GCST002222	TRUE	reported	igd	2	TRUE
57	rs6882076	C	T	C	T	0.0456	0.000350912	NA	0.636062	FALSE	FALSE	FALSE	ukb-a-65	5	156390297	0.000354653	337159	0.322443	Non-cancer illness code self-reported: deep venous thrombosis (dvt) || id:ukb-a-65	Non-cancer illness code self-reported: deep venous thrombosis (dvt)	Non-cancer illness code self-reported: deep venous thrombosis (dvt) || ||	TRUE	igd	NA	NA	NA	NA	NA	NA	NA	0.0038	156390297	3.30979e-31	5	94595	ebi-a-GCST002222	LDL cholesterol || id:ebi-a-GCST002222	TRUE	reported	igd	2	TRUE
58	rs6935921	T	C	T	C	0.0298	0.000195854	NA	0.701301	FALSE	FALSE	FALSE	ukb-a-65	6	161108536	0.00037422	337159	0.60072	Non-cancer illness code self-reported: deep venous thrombosis (dvt) || id:ukb-a-65	Non-cancer illness code self-reported: deep venous thrombosis (dvt)	Non-cancer illness code self-reported: deep venous thrombosis (dvt) || ||	TRUE	igd	NA	NA	NA	NA	NA	NA	NA	0.0042	161108536	3.41822e-11	6	94595	ebi-a-GCST002222	LDL cholesterol || id:ebi-a-GCST002222	TRUE	reported	igd	2	TRUE
59	rs7225700	C	T	C	T	0.0297	0.000257427	NA	0.643934	FALSE	FALSE	FALSE	ukb-a-65	17	45391804	0.000357228	337159	0.471142	Non-cancer illness code self-reported: deep venous thrombosis (dvt) || id:ukb-a-65	Non-cancer illness code self-reported: deep venous thrombosis (dvt)	Non-cancer illness code self-reported: deep venous thrombosis (dvt) || ||	TRUE	igd	NA	NA	NA	NA	NA	NA	NA	0.0038	45391804	3.55795e-13	17	94595	ebi-a-GCST002222	LDL cholesterol || id:ebi-a-GCST002222	TRUE	reported	igd	2	TRUE
60	rs72902576	G	T	G	T	-0.0933	0.00133939	NA	0.0431985	FALSE	FALSE	FALSE	ukb-a-65	2	21275480	0.000840731	337159	0.111134	Non-cancer illness code self-reported: deep venous thrombosis (dvt) || id:ukb-a-65	Non-cancer illness code self-reported: deep venous thrombosis (dvt)	Non-cancer illness code self-reported: deep venous thrombosis (dvt) || ||	TRUE	igd	NA	NA	NA	NA	NA	NA	NA	0.0133	21275480	9.57635e-12	2	94595	ebi-a-GCST002222	LDL cholesterol || id:ebi-a-GCST002222	TRUE	reported	igd	2	TRUE
61	rs7412	T	C	T	C	-0.5898	0.00296687	NA	0.0809878	FALSE	FALSE	FALSE	ukb-a-65	19	45412079	0.000626525	337159	2.1868e-06	Non-cancer illness code self-reported: deep venous thrombosis (dvt) || id:ukb-a-65	Non-cancer illness code self-reported: deep venous thrombosis (dvt)	Non-cancer illness code self-reported: deep venous thrombosis (dvt) || ||	TRUE	igd	NA	NA	NA	NA	NA	NA	NA	0.0101	45412079	1e-200	19	94595	ebi-a-GCST002222	LDL cholesterol || id:ebi-a-GCST002222	TRUE	reported	igd	2	TRUE
63	rs7551981	T	G	T	G	0.0472	-0.000866103	NA	0.625786	FALSE	FALSE	FALSE	ukb-a-65	1	55719166	0.000353093	337159	0.0141713	Non-cancer illness code self-reported: deep venous thrombosis (dvt) || id:ukb-a-65	Non-cancer illness code self-reported: deep venous thrombosis (dvt)	Non-cancer illness code self-reported: deep venous thrombosis (dvt) || ||	TRUE	igd	NA	NA	NA	NA	NA	NA	NA	0.0038	55719166	1.36207e-33	1	94595	ebi-a-GCST002222	LDL cholesterol || id:ebi-a-GCST002222	TRUE	reported	igd	2	TRUE
64	rs75687619	T	G	T	G	0.1735	-0.00139234	NA	0.0261107	FALSE	FALSE	FALSE	ukb-a-65	19	45399344	0.00107299	337159	0.194418	Non-cancer illness code self-reported: deep venous thrombosis (dvt) || id:ukb-a-65	Non-cancer illness code self-reported: deep venous thrombosis (dvt)	Non-cancer illness code self-reported: deep venous thrombosis (dvt) || ||	TRUE	igd	NA	NA	NA	NA	NA	NA	NA	0.0161	45399344	8.05193e-24	19	94595	ebi-a-GCST002222	LDL cholesterol || id:ebi-a-GCST002222	TRUE	reported	igd	2	TRUE
65	rs7640978	T	C	T	C	-0.0392	-0.000574107	NA	0.0891254	FALSE	FALSE	FALSE	ukb-a-65	3	32533010	0.000599262	337159	0.338052	Non-cancer illness code self-reported: deep venous thrombosis (dvt) || id:ukb-a-65	Non-cancer illness code self-reported: deep venous thrombosis (dvt)	Non-cancer illness code self-reported: deep venous thrombosis (dvt) || ||	TRUE	igd	NA	NA	NA	NA	NA	NA	NA	0.0069	32533010	9.83694e-09	3	94595	ebi-a-GCST002222	LDL cholesterol || id:ebi-a-GCST002222	TRUE	reported	igd	2	TRUE
66	rs7703051	A	C	A	C	0.0727	0.000322803	NA	0.37498	FALSE	FALSE	FALSE	ukb-a-65	5	74625487	0.00035255	337159	0.359864	Non-cancer illness code self-reported: deep venous thrombosis (dvt) || id:ukb-a-65	Non-cancer illness code self-reported: deep venous thrombosis (dvt)	Non-cancer illness code self-reported: deep venous thrombosis (dvt) || ||	TRUE	igd	NA	NA	NA	NA	NA	NA	NA	0.0037	74625487	1.39991e-77	5	94595	ebi-a-GCST002222	LDL cholesterol || id:ebi-a-GCST002222	TRUE	reported	igd	2	TRUE
67	rs7832643	T	G	T	G	0.0339	0.000263626	NA	0.402942	FALSE	FALSE	FALSE	ukb-a-65	8	145022657	0.000349441	337159	0.450596	Non-cancer illness code self-reported: deep venous thrombosis (dvt) || id:ukb-a-65	Non-cancer illness code self-reported: deep venous thrombosis (dvt)	Non-cancer illness code self-reported: deep venous thrombosis (dvt) || ||	TRUE	igd	NA	NA	NA	NA	NA	NA	NA	0.0038	145022657	2.67116e-17	8	94595	ebi-a-GCST002222	LDL cholesterol || id:ebi-a-GCST002222	TRUE	reported	igd	2	TRUE
68	rs8017377	A	G	A	G	0.0303	-0.000224054	NA	0.475117	FALSE	FALSE	FALSE	ukb-a-65	14	24883887	0.000341731	337159	0.512053	Non-cancer illness code self-reported: deep venous thrombosis (dvt) || id:ukb-a-65	Non-cancer illness code self-reported: deep venous thrombosis (dvt)	Non-cancer illness code self-reported: deep venous thrombosis (dvt) || ||	TRUE	igd	NA	NA	NA	NA	NA	NA	NA	0.0038	24883887	2.51594e-15	14	94595	ebi-a-GCST002222	LDL cholesterol || id:ebi-a-GCST002222	TRUE	reported	igd	2	TRUE
69	rs8103315	A	C	A	C	0.0558	-0.00107331	NA	0.136598	FALSE	FALSE	FALSE	ukb-a-65	19	45254168	0.000512625	337159	0.0362827	Non-cancer illness code self-reported: deep venous thrombosis (dvt) || id:ukb-a-65	Non-cancer illness code self-reported: deep venous thrombosis (dvt)	Non-cancer illness code self-reported: deep venous thrombosis (dvt) || ||	TRUE	igd	NA	NA	NA	NA	NA	NA	NA	0.0057	45254168	1.62293e-22	19	94595	ebi-a-GCST002222	LDL cholesterol || id:ebi-a-GCST002222	TRUE	reported	igd	2	TRUE
70	rs868943	A	G	A	G	-0.0264	0.000474554	NA	0.423088	FALSE	FALSE	FALSE	ukb-a-65	6	116337503	0.000345421	337159	0.16949	Non-cancer illness code self-reported: deep venous thrombosis (dvt) || id:ukb-a-65	Non-cancer illness code self-reported: deep venous thrombosis (dvt)	Non-cancer illness code self-reported: deep venous thrombosis (dvt) || ||	TRUE	igd	NA	NA	NA	NA	NA	NA	NA	0.0037	116337503	8.43918e-11	6	94595	ebi-a-GCST002222	LDL cholesterol || id:ebi-a-GCST002222	TRUE	reported	igd	2	TRUE
71	rs9534262	C	T	C	T	-0.0241	6.05518e-06	NA	0.526545	FALSE	FALSE	FALSE	ukb-a-65	13	32936646	0.000342149	337159	0.98588	Non-cancer illness code self-reported: deep venous thrombosis (dvt) || id:ukb-a-65	Non-cancer illness code self-reported: deep venous thrombosis (dvt)	Non-cancer illness code self-reported: deep venous thrombosis (dvt) || ||	TRUE	igd	NA	NA	NA	NA	NA	NA	NA	0.0036	32936646	4.44529e-11	13	94595	ebi-a-GCST002222	LDL cholesterol || id:ebi-a-GCST002222	TRUE	reported	igd	2	TRUE
73	rs9875338	A	G	A	G	-0.027	-1.56876e-05	NA	0.399232	FALSE	FALSE	FALSE	ukb-a-65	3	12296469	0.00034894	337159	0.964141	Non-cancer illness code self-reported: deep venous thrombosis (dvt) || id:ukb-a-65	Non-cancer illness code self-reported: deep venous thrombosis (dvt)	Non-cancer illness code self-reported: deep venous thrombosis (dvt) || ||	TRUE	igd	NA	NA	NA	NA	NA	NA	NA	0.0037	12296469	2.21004e-11	3	94595	ebi-a-GCST002222	LDL cholesterol || id:ebi-a-GCST002222	TRUE	reported	igd	2	TRUE
74	rs9987289	G	A	G	A	0.0714	-0.0017612	NA	0.907921	FALSE	FALSE	FALSE	ukb-a-65	8	9183358	0.000590837	337159	0.00287455	Non-cancer illness code self-reported: deep venous thrombosis (dvt) || id:ukb-a-65	Non-cancer illness code self-reported: deep venous thrombosis (dvt)	Non-cancer illness code self-reported: deep venous thrombosis (dvt) || ||	TRUE	igd	NA	NA	NA	NA	NA	NA	NA	0.0066	9183358	8.52904e-24	8	94595	ebi-a-GCST002222	LDL cholesterol || id:ebi-a-GCST002222	TRUE	reported	igd	2	TRUE

## Sheet: HDL-DVT
Table S2. Detailed information of LD-independent SNPs (after clumping process) for exposure (HDL-DVT)
	SNP	effect_allele.exposure	other_allele.exposure	effect_allele.outcome	other_allele.outcome	beta.exposure	beta.outcome	eaf.exposure	eaf.outcome	remove	palindromic	ambiguous	id.outcome	chr	pos	se.outcome	samplesize.outcome	pval.outcome	outcome	originalname.outcome	outcome.deprecated	mr_keep.outcome	data_source.outcome	samplesize.exposure	chr.exposure	se.exposure	pval.exposure	pos.exposure	id.exposure	exposure	mr_keep.exposure	pval_origin.exposure	data_source.exposure	action	mr_keep
1	rs10019888	G	A	G	A	-0.027	-0.000165018	NA	0.164347	FALSE	FALSE	FALSE	ukb-a-65	4	26062990	0.000462574	337159	0.721288	Non-cancer illness code self-reported: deep venous thrombosis (dvt) || id:ukb-a-65	Non-cancer illness code self-reported: deep venous thrombosis (dvt)	Non-cancer illness code self-reported: deep venous thrombosis (dvt) || ||	TRUE	igd	94595	4	0.0046	4.90095e-08	26062990	ebi-a-GCST002223	HDL cholesterol || id:ebi-a-GCST002223	TRUE	reported	igd	2	TRUE
2	rs10087900	A	G	A	G	-0.0231	0.000299381	NA	0.451013	FALSE	FALSE	FALSE	ukb-a-65	8	144303418	0.000343459	337159	0.383391	Non-cancer illness code self-reported: deep venous thrombosis (dvt) || id:ukb-a-65	Non-cancer illness code self-reported: deep venous thrombosis (dvt)	Non-cancer illness code self-reported: deep venous thrombosis (dvt) || ||	TRUE	igd	94595	8	0.0036	2.174e-09	144303418	ebi-a-GCST002223	HDL cholesterol || id:ebi-a-GCST002223	TRUE	reported	igd	2	TRUE
3	rs10282707	T	C	T	C	-0.025	-0.000498251	NA	0.394561	FALSE	FALSE	FALSE	ukb-a-65	7	17911038	0.000349675	337159	0.154188	Non-cancer illness code self-reported: deep venous thrombosis (dvt) || id:ukb-a-65	Non-cancer illness code self-reported: deep venous thrombosis (dvt)	Non-cancer illness code self-reported: deep venous thrombosis (dvt) || ||	TRUE	igd	94595	7	0.0035	1.02494e-11	17911038	ebi-a-GCST002223	HDL cholesterol || id:ebi-a-GCST002223	TRUE	reported	igd	2	TRUE
4	rs10468017	T	C	T	C	0.1179	-8.0273e-05	NA	0.297215	FALSE	FALSE	FALSE	ukb-a-65	15	58678512	0.000374073	337159	0.830086	Non-cancer illness code self-reported: deep venous thrombosis (dvt) || id:ukb-a-65	Non-cancer illness code self-reported: deep venous thrombosis (dvt)	Non-cancer illness code self-reported: deep venous thrombosis (dvt) || ||	TRUE	igd	94595	15	0.0038	1.2106e-188	58678512	ebi-a-GCST002223	HDL cholesterol || id:ebi-a-GCST002223	TRUE	reported	igd	2	TRUE
5	rs1047891	A	C	A	C	-0.0269	0.000581991	NA	0.315673	FALSE	FALSE	FALSE	ukb-a-65	2	211540507	0.000367537	337159	0.113311	Non-cancer illness code self-reported: deep venous thrombosis (dvt) || id:ukb-a-65	Non-cancer illness code self-reported: deep venous thrombosis (dvt)	Non-cancer illness code self-reported: deep venous thrombosis (dvt) || ||	TRUE	igd	94595	2	0.0039	8.72991e-10	211540507	ebi-a-GCST002223	HDL cholesterol || id:ebi-a-GCST002223	TRUE	reported	igd	2	TRUE
6	rs10761771	C	T	C	T	0.0198	0.00129801	NA	0.472961	FALSE	FALSE	FALSE	ukb-a-65	10	65230164	0.000342515	337159	0.00015089	Non-cancer illness code self-reported: deep venous thrombosis (dvt) || id:ukb-a-65	Non-cancer illness code self-reported: deep venous thrombosis (dvt)	Non-cancer illness code self-reported: deep venous thrombosis (dvt) || ||	TRUE	igd	94595	10	0.0034	4.12003e-09	65230164	ebi-a-GCST002223	HDL cholesterol || id:ebi-a-GCST002223	TRUE	reported	igd	2	TRUE
7	rs10808546	T	C	T	C	0.0409	5.15333e-05	NA	0.450209	FALSE	FALSE	FALSE	ukb-a-65	8	126495818	0.000344751	337159	0.881175	Non-cancer illness code self-reported: deep venous thrombosis (dvt) || id:ukb-a-65	Non-cancer illness code self-reported: deep venous thrombosis (dvt)	Non-cancer illness code self-reported: deep venous thrombosis (dvt) || ||	TRUE	igd	94595	8	0.0034	4.10582e-30	126495818	ebi-a-GCST002223	HDL cholesterol || id:ebi-a-GCST002223	TRUE	reported	igd	2	TRUE
8	rs11045163	G	A	G	A	0.0217	0.000400073	NA	0.430092	FALSE	FALSE	FALSE	ukb-a-65	12	20463526	0.000346172	337159	0.247803	Non-cancer illness code self-reported: deep venous thrombosis (dvt) || id:ukb-a-65	Non-cancer illness code self-reported: deep venous thrombosis (dvt)	Non-cancer illness code self-reported: deep venous thrombosis (dvt) || ||	TRUE	igd	94595	12	0.0035	3.19602e-09	20463526	ebi-a-GCST002223	HDL cholesterol || id:ebi-a-GCST002223	TRUE	reported	igd	2	TRUE
9	rs11065987	G	A	G	A	-0.0222	0.00122555	NA	0.414476	FALSE	FALSE	FALSE	ukb-a-65	12	112072424	0.000347042	337159	0.000413409	Non-cancer illness code self-reported: deep venous thrombosis (dvt) || id:ukb-a-65	Non-cancer illness code self-reported: deep venous thrombosis (dvt)	Non-cancer illness code self-reported: deep venous thrombosis (dvt) || ||	TRUE	igd	94595	12	0.0035	1.22501e-09	112072424	ebi-a-GCST002223	HDL cholesterol || id:ebi-a-GCST002223	TRUE	reported	igd	2	TRUE
10	rs11789603	T	C	T	C	0.06	0.000384124	NA	0.107982	FALSE	FALSE	FALSE	ukb-a-65	9	107647019	0.000551919	337159	0.486442	Non-cancer illness code self-reported: deep venous thrombosis (dvt) || id:ukb-a-65	Non-cancer illness code self-reported: deep venous thrombosis (dvt)	Non-cancer illness code self-reported: deep venous thrombosis (dvt) || ||	TRUE	igd	94595	9	0.006	3.69488e-21	107647019	ebi-a-GCST002223	HDL cholesterol || id:ebi-a-GCST002223	TRUE	reported	igd	2	TRUE
11	rs12133576	G	A	G	A	-0.0243	-0.000611056	NA	0.631697	FALSE	FALSE	FALSE	ukb-a-65	1	93816400	0.00035337	337159	0.0837703	Non-cancer illness code self-reported: deep venous thrombosis (dvt) || id:ukb-a-65	Non-cancer illness code self-reported: deep venous thrombosis (dvt)	Non-cancer illness code self-reported: deep venous thrombosis (dvt) || ||	TRUE	igd	94595	1	0.0035	6.15035e-11	93816400	ebi-a-GCST002223	HDL cholesterol || id:ebi-a-GCST002223	TRUE	reported	igd	2	TRUE
12	rs12145743	G	T	G	T	0.0203	0.000282443	NA	0.338833	FALSE	FALSE	FALSE	ukb-a-65	1	156700651	0.000361141	337159	0.434165	Non-cancer illness code self-reported: deep venous thrombosis (dvt) || id:ukb-a-65	Non-cancer illness code self-reported: deep venous thrombosis (dvt)	Non-cancer illness code self-reported: deep venous thrombosis (dvt) || ||	TRUE	igd	94595	1	0.0036	1.80302e-08	156700651	ebi-a-GCST002223	HDL cholesterol || id:ebi-a-GCST002223	TRUE	reported	igd	2	TRUE
13	rs12286037	T	C	T	C	-0.1052	7.124e-05	NA	0.0654198	FALSE	FALSE	FALSE	ukb-a-65	11	116652207	0.00068944	337159	0.917701	Non-cancer illness code self-reported: deep venous thrombosis (dvt) || id:ukb-a-65	Non-cancer illness code self-reported: deep venous thrombosis (dvt)	Non-cancer illness code self-reported: deep venous thrombosis (dvt) || ||	TRUE	igd	94595	11	0.007	2.80092e-47	116652207	ebi-a-GCST002223	HDL cholesterol || id:ebi-a-GCST002223	TRUE	reported	igd	2	TRUE
14	rs12328675	C	T	C	T	0.0447	0.000248713	NA	0.119477	FALSE	FALSE	FALSE	ukb-a-65	2	165540800	0.000526796	337159	0.63684	Non-cancer illness code self-reported: deep venous thrombosis (dvt) || id:ukb-a-65	Non-cancer illness code self-reported: deep venous thrombosis (dvt)	Non-cancer illness code self-reported: deep venous thrombosis (dvt) || ||	TRUE	igd	94595	2	0.0052	2.13304e-15	165540800	ebi-a-GCST002223	HDL cholesterol || id:ebi-a-GCST002223	TRUE	reported	igd	2	TRUE
15	rs12412743	T	C	T	C	-0.0291	0.00112784	NA	0.166924	FALSE	FALSE	FALSE	ukb-a-65	10	114045333	0.000458375	337159	0.0138739	Non-cancer illness code self-reported: deep venous thrombosis (dvt) || id:ukb-a-65	Non-cancer illness code self-reported: deep venous thrombosis (dvt)	Non-cancer illness code self-reported: deep venous thrombosis (dvt) || ||	TRUE	igd	94595	10	0.0045	1.30701e-09	114045333	ebi-a-GCST002223	HDL cholesterol || id:ebi-a-GCST002223	TRUE	reported	igd	2	TRUE
16	rs12740374	T	G	T	G	0.0343	0.000361833	NA	0.221518	FALSE	FALSE	FALSE	ukb-a-65	1	109817590	0.000411287	337159	0.37899	Non-cancer illness code self-reported: deep venous thrombosis (dvt) || id:ukb-a-65	Non-cancer illness code self-reported: deep venous thrombosis (dvt)	Non-cancer illness code self-reported: deep venous thrombosis (dvt) || ||	TRUE	igd	94595	1	0.0041	1.68694e-15	109817590	ebi-a-GCST002223	HDL cholesterol || id:ebi-a-GCST002223	TRUE	reported	igd	2	TRUE
17	rs12748152	T	C	T	C	-0.0506	-0.00223616	NA	0.0809893	FALSE	FALSE	FALSE	ukb-a-65	1	27138393	0.00062677	337159	0.000360114	Non-cancer illness code self-reported: deep venous thrombosis (dvt) || id:ukb-a-65	Non-cancer illness code self-reported: deep venous thrombosis (dvt)	Non-cancer illness code self-reported: deep venous thrombosis (dvt) || ||	TRUE	igd	94595	1	0.0062	9.73644e-16	27138393	ebi-a-GCST002223	HDL cholesterol || id:ebi-a-GCST002223	TRUE	reported	igd	2	TRUE
18	rs1279840	C	T	C	T	-0.0301	0.000865894	NA	0.750554	FALSE	FALSE	FALSE	ukb-a-65	3	136006576	0.000395727	337159	0.0286622	Non-cancer illness code self-reported: deep venous thrombosis (dvt) || id:ukb-a-65	Non-cancer illness code self-reported: deep venous thrombosis (dvt)	Non-cancer illness code self-reported: deep venous thrombosis (dvt) || ||	TRUE	igd	94595	3	0.004	2.13501e-12	136006576	ebi-a-GCST002223	HDL cholesterol || id:ebi-a-GCST002223	TRUE	reported	igd	2	TRUE
19	rs13099479	A	G	A	G	0.036	0.000175811	NA	0.0861346	FALSE	FALSE	FALSE	ukb-a-65	3	52677478	0.000608047	337159	0.772474	Non-cancer illness code self-reported: deep venous thrombosis (dvt) || id:ukb-a-65	Non-cancer illness code self-reported: deep venous thrombosis (dvt)	Non-cancer illness code self-reported: deep venous thrombosis (dvt) || ||	TRUE	igd	94595	3	0.0062	1.81899e-08	52677478	ebi-a-GCST002223	HDL cholesterol || id:ebi-a-GCST002223	TRUE	reported	igd	2	TRUE
20	rs13107325	T	C	T	C	-0.0708	0.00191771	NA	0.0747926	FALSE	FALSE	FALSE	ukb-a-65	4	103188709	0.000650525	337159	0.00319919	Non-cancer illness code self-reported: deep venous thrombosis (dvt) || id:ukb-a-65	Non-cancer illness code self-reported: deep venous thrombosis (dvt)	Non-cancer illness code self-reported: deep venous thrombosis (dvt) || ||	TRUE	igd	94595	4	0.0078	1.06488e-15	103188709	ebi-a-GCST002223	HDL cholesterol || id:ebi-a-GCST002223	TRUE	reported	igd	2	TRUE
21	rs16842	C	T	C	T	-0.03	-0.000651047	NA	0.285999	FALSE	FALSE	FALSE	ukb-a-65	8	19968929	0.000379081	337159	0.0858994	Non-cancer illness code self-reported: deep venous thrombosis (dvt) || id:ukb-a-65	Non-cancer illness code self-reported: deep venous thrombosis (dvt)	Non-cancer illness code self-reported: deep venous thrombosis (dvt) || ||	TRUE	igd	94595	8	0.0038	3.82208e-14	19968929	ebi-a-GCST002223	HDL cholesterol || id:ebi-a-GCST002223	TRUE	reported	igd	2	TRUE
22	rs1689797	A	C	A	C	-0.0358	0.000667383	NA	0.333491	FALSE	FALSE	FALSE	ukb-a-65	1	182150978	0.000362484	337159	0.0656024	Non-cancer illness code self-reported: deep venous thrombosis (dvt) || id:ukb-a-65	Non-cancer illness code self-reported: deep venous thrombosis (dvt)	Non-cancer illness code self-reported: deep venous thrombosis (dvt) || ||	TRUE	igd	94595	1	0.0036	2.85167e-21	182150978	ebi-a-GCST002223	HDL cholesterol || id:ebi-a-GCST002223	TRUE	reported	igd	2	TRUE
23	rs16942887	A	G	A	G	0.0831	0.0014737	NA	0.115106	FALSE	FALSE	FALSE	ukb-a-65	16	67928042	0.000534807	337159	0.00585909	Non-cancer illness code self-reported: deep venous thrombosis (dvt) || id:ukb-a-65	Non-cancer illness code self-reported: deep venous thrombosis (dvt)	Non-cancer illness code self-reported: deep venous thrombosis (dvt) || ||	TRUE	igd	94595	16	0.0051	8.28133e-54	67928042	ebi-a-GCST002223	HDL cholesterol || id:ebi-a-GCST002223	TRUE	reported	igd	2	TRUE
24	rs17145738	T	C	T	C	0.0408	0.000115265	NA	0.122929	FALSE	FALSE	FALSE	ukb-a-65	7	72982874	0.00051941	337159	0.824379	Non-cancer illness code self-reported: deep venous thrombosis (dvt) || id:ukb-a-65	Non-cancer illness code self-reported: deep venous thrombosis (dvt)	Non-cancer illness code self-reported: deep venous thrombosis (dvt) || ||	TRUE	igd	94595	7	0.0053	4.95222e-13	72982874	ebi-a-GCST002223	HDL cholesterol || id:ebi-a-GCST002223	TRUE	reported	igd	2	TRUE
25	rs17173637	C	T	C	T	-0.0363	-0.000654673	NA	0.0850536	FALSE	FALSE	FALSE	ukb-a-65	7	150529449	0.000612675	337159	0.285274	Non-cancer illness code self-reported: deep venous thrombosis (dvt) || id:ukb-a-65	Non-cancer illness code self-reported: deep venous thrombosis (dvt)	Non-cancer illness code self-reported: deep venous thrombosis (dvt) || ||	TRUE	igd	94595	7	0.0057	1.89898e-08	150529449	ebi-a-GCST002223	HDL cholesterol || id:ebi-a-GCST002223	TRUE	reported	igd	2	TRUE
26	rs174535	C	T	C	T	-0.0392	-0.00131465	NA	0.350987	FALSE	FALSE	FALSE	ukb-a-65	11	61551356	0.000358258	337159	0.000243013	Non-cancer illness code self-reported: deep venous thrombosis (dvt) || id:ukb-a-65	Non-cancer illness code self-reported: deep venous thrombosis (dvt)	Non-cancer illness code self-reported: deep venous thrombosis (dvt) || ||	TRUE	igd	94595	11	0.0035	9.03649e-28	61551356	ebi-a-GCST002223	HDL cholesterol || id:ebi-a-GCST002223	TRUE	reported	igd	2	TRUE
27	rs181362	T	C	T	C	-0.0379	-0.000355304	NA	0.192552	FALSE	FALSE	FALSE	ukb-a-65	22	21932068	0.000432716	337159	0.411589	Non-cancer illness code self-reported: deep venous thrombosis (dvt) || id:ukb-a-65	Non-cancer illness code self-reported: deep venous thrombosis (dvt)	Non-cancer illness code self-reported: deep venous thrombosis (dvt) || ||	TRUE	igd	94595	22	0.0042	4.30328e-18	21932068	ebi-a-GCST002223	HDL cholesterol || id:ebi-a-GCST002223	TRUE	reported	igd	2	TRUE
28	rs1883025	T	C	T	C	-0.0698	0.000177641	NA	0.253067	FALSE	FALSE	FALSE	ukb-a-65	9	107664301	0.000393106	337159	0.651348	Non-cancer illness code self-reported: deep venous thrombosis (dvt) || id:ukb-a-65	Non-cancer illness code self-reported: deep venous thrombosis (dvt)	Non-cancer illness code self-reported: deep venous thrombosis (dvt) || ||	TRUE	igd	94595	9	0.0041	1.49589e-65	107664301	ebi-a-GCST002223	HDL cholesterol || id:ebi-a-GCST002223	TRUE	reported	igd	2	TRUE
29	rs1942880	T	C	T	C	-0.0228	0.001168	NA	0.330676	FALSE	FALSE	FALSE	ukb-a-65	18	57793209	0.000364934	337159	0.00137158	Non-cancer illness code self-reported: deep venous thrombosis (dvt) || id:ukb-a-65	Non-cancer illness code self-reported: deep venous thrombosis (dvt)	Non-cancer illness code self-reported: deep venous thrombosis (dvt) || ||	TRUE	igd	94595	18	0.0036	1.29101e-08	57793209	ebi-a-GCST002223	HDL cholesterol || id:ebi-a-GCST002223	TRUE	reported	igd	2	TRUE
30	rs1980493	C	T	C	T	-0.0318	0.000388791	NA	0.171074	FALSE	FALSE	FALSE	ukb-a-65	6	32363215	0.000453791	337159	0.391577	Non-cancer illness code self-reported: deep venous thrombosis (dvt) || id:ukb-a-65	Non-cancer illness code self-reported: deep venous thrombosis (dvt)	Non-cancer illness code self-reported: deep venous thrombosis (dvt) || ||	TRUE	igd	94595	6	0.0048	3.764e-10	32363215	ebi-a-GCST002223	HDL cholesterol || id:ebi-a-GCST002223	TRUE	reported	igd	2	TRUE
31	rs205262	G	A	G	A	-0.0283	4.00412e-05	NA	0.268168	FALSE	FALSE	FALSE	ukb-a-65	6	34563164	0.000385619	337159	0.917299	Non-cancer illness code self-reported: deep venous thrombosis (dvt) || id:ukb-a-65	Non-cancer illness code self-reported: deep venous thrombosis (dvt)	Non-cancer illness code self-reported: deep venous thrombosis (dvt) || ||	TRUE	igd	94595	6	0.0039	3.87793e-13	34563164	ebi-a-GCST002223	HDL cholesterol || id:ebi-a-GCST002223	TRUE	reported	igd	2	TRUE
32	rs2066714	C	T	C	T	0.0453	-0.00103918	NA	0.127143	FALSE	FALSE	FALSE	ukb-a-65	9	107586753	0.000512179	337159	0.0424639	Non-cancer illness code self-reported: deep venous thrombosis (dvt) || id:ukb-a-65	Non-cancer illness code self-reported: deep venous thrombosis (dvt)	Non-cancer illness code self-reported: deep venous thrombosis (dvt) || ||	TRUE	igd	94595	9	0.0071	7.25805e-10	107586753	ebi-a-GCST002223	HDL cholesterol || id:ebi-a-GCST002223	TRUE	reported	igd	2	TRUE
33	rs2075650	G	A	G	A	-0.0554	-0.000243818	NA	0.14666	FALSE	FALSE	FALSE	ukb-a-65	19	45395619	0.000483211	337159	0.613857	Non-cancer illness code self-reported: deep venous thrombosis (dvt) || id:ukb-a-65	Non-cancer illness code self-reported: deep venous thrombosis (dvt)	Non-cancer illness code self-reported: deep venous thrombosis (dvt) || ||	TRUE	igd	94595	19	0.0051	9.71628e-26	45395619	ebi-a-GCST002223	HDL cholesterol || id:ebi-a-GCST002223	TRUE	reported	igd	2	TRUE
34	rs2160669	T	C	T	C	0.0944	0.00102954	NA	0.932341	FALSE	FALSE	FALSE	ukb-a-65	11	116647607	0.000680138	337159	0.130099	Non-cancer illness code self-reported: deep venous thrombosis (dvt) || id:ukb-a-65	Non-cancer illness code self-reported: deep venous thrombosis (dvt)	Non-cancer illness code self-reported: deep venous thrombosis (dvt) || ||	TRUE	igd	94595	11	0.0069	1.83696e-36	116647607	ebi-a-GCST002223	HDL cholesterol || id:ebi-a-GCST002223	TRUE	reported	igd	2	TRUE
35	rs2240327	G	A	G	A	0.0242	-0.000588009	NA	0.474368	FALSE	FALSE	FALSE	ukb-a-65	3	50113034	0.000341883	337159	0.0854496	Non-cancer illness code self-reported: deep venous thrombosis (dvt) || id:ukb-a-65	Non-cancer illness code self-reported: deep venous thrombosis (dvt)	Non-cancer illness code self-reported: deep venous thrombosis (dvt) || ||	TRUE	igd	94595	3	0.0034	1.10994e-11	50113034	ebi-a-GCST002223	HDL cholesterol || id:ebi-a-GCST002223	TRUE	reported	igd	2	TRUE
36	rs2241210	G	A	G	A	0.0332	0.000513126	NA	0.522989	FALSE	FALSE	FALSE	ukb-a-65	12	109950144	0.000341473	337159	0.132922	Non-cancer illness code self-reported: deep venous thrombosis (dvt) || id:ukb-a-65	Non-cancer illness code self-reported: deep venous thrombosis (dvt)	Non-cancer illness code self-reported: deep venous thrombosis (dvt) || ||	TRUE	igd	94595	12	0.0035	2.48886e-20	109950144	ebi-a-GCST002223	HDL cholesterol || id:ebi-a-GCST002223	TRUE	reported	igd	2	TRUE
37	rs2255141	G	A	G	A	-0.0337	0.000289932	NA	0.725328	FALSE	FALSE	FALSE	ukb-a-65	10	113933886	0.000382748	337159	0.44875	Non-cancer illness code self-reported: deep venous thrombosis (dvt) || id:ukb-a-65	Non-cancer illness code self-reported: deep venous thrombosis (dvt)	Non-cancer illness code self-reported: deep venous thrombosis (dvt) || ||	TRUE	igd	94595	10	0.0037	2.3518e-17	113933886	ebi-a-GCST002223	HDL cholesterol || id:ebi-a-GCST002223	TRUE	reported	igd	2	TRUE
38	rs2278236	A	G	A	G	0.0331	-0.000585175	NA	0.515504	FALSE	FALSE	FALSE	ukb-a-65	19	8431581	0.000342152	337159	0.0872148	Non-cancer illness code self-reported: deep venous thrombosis (dvt) || id:ukb-a-65	Non-cancer illness code self-reported: deep venous thrombosis (dvt)	Non-cancer illness code self-reported: deep venous thrombosis (dvt) || ||	TRUE	igd	94595	19	0.0035	3.18493e-18	8431581	ebi-a-GCST002223	HDL cholesterol || id:ebi-a-GCST002223	TRUE	reported	igd	2	TRUE
39	rs2288911	G	T	G	T	0.0302	-4.22441e-05	NA	0.498523	FALSE	FALSE	FALSE	ukb-a-65	19	45449284	0.000342616	337159	0.901871	Non-cancer illness code self-reported: deep venous thrombosis (dvt) || id:ukb-a-65	Non-cancer illness code self-reported: deep venous thrombosis (dvt)	Non-cancer illness code self-reported: deep venous thrombosis (dvt) || ||	TRUE	igd	94595	19	0.0036	2.84184e-15	45449284	ebi-a-GCST002223	HDL cholesterol || id:ebi-a-GCST002223	TRUE	reported	igd	2	TRUE
40	rs2290547	A	G	A	G	-0.0297	0.000954132	NA	0.176415	FALSE	FALSE	FALSE	ukb-a-65	3	47061183	0.000447198	337159	0.0328783	Non-cancer illness code self-reported: deep venous thrombosis (dvt) || id:ukb-a-65	Non-cancer illness code self-reported: deep venous thrombosis (dvt)	Non-cancer illness code self-reported: deep venous thrombosis (dvt) || ||	TRUE	igd	94595	3	0.0046	3.69003e-09	47061183	ebi-a-GCST002223	HDL cholesterol || id:ebi-a-GCST002223	TRUE	reported	igd	2	TRUE
41	rs2293889	G	T	G	T	0.0312	0.000369547	NA	0.566975	FALSE	FALSE	FALSE	ukb-a-65	8	116599199	0.000345855	337159	0.285294	Non-cancer illness code self-reported: deep venous thrombosis (dvt) || id:ukb-a-65	Non-cancer illness code self-reported: deep venous thrombosis (dvt)	Non-cancer illness code self-reported: deep venous thrombosis (dvt) || ||	TRUE	igd	94595	8	0.0035	4.27071e-17	116599199	ebi-a-GCST002223	HDL cholesterol || id:ebi-a-GCST002223	TRUE	reported	igd	2	TRUE
42	rs2454722	G	A	G	A	0.0351	-0.000393871	NA	0.180794	FALSE	FALSE	FALSE	ukb-a-65	12	123171218	0.000444136	337159	0.375173	Non-cancer illness code self-reported: deep venous thrombosis (dvt) || id:ukb-a-65	Non-cancer illness code self-reported: deep venous thrombosis (dvt)	Non-cancer illness code self-reported: deep venous thrombosis (dvt) || ||	TRUE	igd	94595	12	0.0044	3.30826e-14	123171218	ebi-a-GCST002223	HDL cholesterol || id:ebi-a-GCST002223	TRUE	reported	igd	2	TRUE
43	rs247616	T	C	T	C	0.243	-0.000381514	NA	0.325351	FALSE	FALSE	FALSE	ukb-a-65	16	56989590	0.000365032	337159	0.295954	Non-cancer illness code self-reported: deep venous thrombosis (dvt) || id:ukb-a-65	Non-cancer illness code self-reported: deep venous thrombosis (dvt)	Non-cancer illness code self-reported: deep venous thrombosis (dvt) || ||	TRUE	igd	94595	16	0.0038	1e-200	56989590	ebi-a-GCST002223	HDL cholesterol || id:ebi-a-GCST002223	TRUE	reported	igd	2	TRUE
44	rs2602836	G	A	G	A	-0.0192	-0.000326515	NA	0.579449	FALSE	FALSE	FALSE	ukb-a-65	4	100014805	0.000346702	337159	0.346308	Non-cancer illness code self-reported: deep venous thrombosis (dvt) || id:ukb-a-65	Non-cancer illness code self-reported: deep venous thrombosis (dvt)	Non-cancer illness code self-reported: deep venous thrombosis (dvt) || ||	TRUE	igd	94595	4	0.0034	4.96398e-08	100014805	ebi-a-GCST002223	HDL cholesterol || id:ebi-a-GCST002223	TRUE	reported	igd	2	TRUE
45	rs2606736	T	C	T	C	-0.0246	-0.000687232	NA	0.63105	FALSE	FALSE	FALSE	ukb-a-65	3	11400249	0.00035516	337159	0.052992	Non-cancer illness code self-reported: deep venous thrombosis (dvt) || id:ukb-a-65	Non-cancer illness code self-reported: deep venous thrombosis (dvt)	Non-cancer illness code self-reported: deep venous thrombosis (dvt) || ||	TRUE	igd	94595	3	0.0043	4.79899e-08	11400249	ebi-a-GCST002223	HDL cholesterol || id:ebi-a-GCST002223	TRUE	reported	igd	2	TRUE
46	rs2642438	G	A	G	A	0.0303	0.000301077	NA	0.702566	FALSE	FALSE	FALSE	ukb-a-65	1	220970028	0.000373429	337159	0.4201	Non-cancer illness code self-reported: deep venous thrombosis (dvt) || id:ukb-a-65	Non-cancer illness code self-reported: deep venous thrombosis (dvt)	Non-cancer illness code self-reported: deep venous thrombosis (dvt) || ||	TRUE	igd	94595	1	0.0039	7.78037e-14	220970028	ebi-a-GCST002223	HDL cholesterol || id:ebi-a-GCST002223	TRUE	reported	igd	2	TRUE
47	rs289745	A	C	A	C	0.0276	-0.000531929	NA	0.600143	FALSE	FALSE	FALSE	ukb-a-65	16	57019532	0.000348782	337159	0.127234	Non-cancer illness code self-reported: deep venous thrombosis (dvt) || id:ukb-a-65	Non-cancer illness code self-reported: deep venous thrombosis (dvt)	Non-cancer illness code self-reported: deep venous thrombosis (dvt) || ||	TRUE	igd	94595	16	0.0041	2.27982e-20	57019532	ebi-a-GCST002223	HDL cholesterol || id:ebi-a-GCST002223	TRUE	reported	igd	2	TRUE
48	rs2925979	C	T	C	T	0.0351	0.000192117	NA	0.698346	FALSE	FALSE	FALSE	ukb-a-65	16	81534790	0.000372435	337159	0.605966	Non-cancer illness code self-reported: deep venous thrombosis (dvt) || id:ukb-a-65	Non-cancer illness code self-reported: deep venous thrombosis (dvt)	Non-cancer illness code self-reported: deep venous thrombosis (dvt) || ||	TRUE	igd	94595	16	0.0037	1.32099e-19	81534790	ebi-a-GCST002223	HDL cholesterol || id:ebi-a-GCST002223	TRUE	reported	igd	2	TRUE
49	rs2972146	T	G	T	G	-0.0323	0.000153132	NA	0.647475	FALSE	FALSE	FALSE	ukb-a-65	2	227100698	0.000357473	337159	0.668379	Non-cancer illness code self-reported: deep venous thrombosis (dvt) || id:ukb-a-65	Non-cancer illness code self-reported: deep venous thrombosis (dvt)	Non-cancer illness code self-reported: deep venous thrombosis (dvt) || ||	TRUE	igd	94595	2	0.0035	1.84502e-17	227100698	ebi-a-GCST002223	HDL cholesterol || id:ebi-a-GCST002223	TRUE	reported	igd	2	TRUE
50	rs326214	A	G	A	G	-0.0609	-0.000618487	NA	0.675577	FALSE	FALSE	FALSE	ukb-a-65	11	47298360	0.000364614	337159	0.0898338	Non-cancer illness code self-reported: deep venous thrombosis (dvt) || id:ukb-a-65	Non-cancer illness code self-reported: deep venous thrombosis (dvt)	Non-cancer illness code self-reported: deep venous thrombosis (dvt) || ||	TRUE	igd	94595	11	0.0045	2.1742e-36	47298360	ebi-a-GCST002223	HDL cholesterol || id:ebi-a-GCST002223	TRUE	reported	igd	2	TRUE
51	rs3741414	T	C	T	C	0.0296	-4.63835e-05	NA	0.244683	FALSE	FALSE	FALSE	ukb-a-65	12	57844049	0.000397193	337159	0.907036	Non-cancer illness code self-reported: deep venous thrombosis (dvt) || id:ukb-a-65	Non-cancer illness code self-reported: deep venous thrombosis (dvt)	Non-cancer illness code self-reported: deep venous thrombosis (dvt) || ||	TRUE	igd	94595	12	0.004	6.09537e-14	57844049	ebi-a-GCST002223	HDL cholesterol || id:ebi-a-GCST002223	TRUE	reported	igd	2	TRUE
52	rs3822072	A	G	A	G	-0.0251	0.000893061	NA	0.448047	FALSE	FALSE	FALSE	ukb-a-65	4	89741269	0.000343586	337159	0.00934351	Non-cancer illness code self-reported: deep venous thrombosis (dvt) || id:ukb-a-65	Non-cancer illness code self-reported: deep venous thrombosis (dvt)	Non-cancer illness code self-reported: deep venous thrombosis (dvt) || ||	TRUE	igd	94595	4	0.0034	4.05789e-12	89741269	ebi-a-GCST002223	HDL cholesterol || id:ebi-a-GCST002223	TRUE	reported	igd	2	TRUE
53	rs3829502	A	G	A	G	0.0482	-0.000148018	NA	0.433332	FALSE	FALSE	FALSE	ukb-a-65	16	56896730	0.00034581	337159	0.668629	Non-cancer illness code self-reported: deep venous thrombosis (dvt) || id:ukb-a-65	Non-cancer illness code self-reported: deep venous thrombosis (dvt)	Non-cancer illness code self-reported: deep venous thrombosis (dvt) || ||	TRUE	igd	94595	16	0.0051	1.45613e-20	56896730	ebi-a-GCST002223	HDL cholesterol || id:ebi-a-GCST002223	TRUE	reported	igd	2	TRUE
54	rs3936511	G	A	G	A	-0.0308	0.000893695	NA	0.191457	FALSE	FALSE	FALSE	ukb-a-65	5	55860781	0.000433964	337159	0.0394594	Non-cancer illness code self-reported: deep venous thrombosis (dvt) || id:ukb-a-65	Non-cancer illness code self-reported: deep venous thrombosis (dvt)	Non-cancer illness code self-reported: deep venous thrombosis (dvt) || ||	TRUE	igd	94595	5	0.0046	2.95897e-09	55860781	ebi-a-GCST002223	HDL cholesterol || id:ebi-a-GCST002223	TRUE	reported	igd	2	TRUE
55	rs3996352	G	A	G	A	0.0296	-9.25542e-05	NA	0.49402	FALSE	FALSE	FALSE	ukb-a-65	7	130444934	0.000342261	337159	0.786837	Non-cancer illness code self-reported: deep venous thrombosis (dvt) || id:ukb-a-65	Non-cancer illness code self-reported: deep venous thrombosis (dvt)	Non-cancer illness code self-reported: deep venous thrombosis (dvt) || ||	TRUE	igd	94595	7	0.0034	3.59005e-17	130444934	ebi-a-GCST002223	HDL cholesterol || id:ebi-a-GCST002223	TRUE	reported	igd	2	TRUE
56	rs4148005	G	T	G	T	-0.0283	0.000365776	NA	0.315765	FALSE	FALSE	FALSE	ukb-a-65	17	66882466	0.000368107	337159	0.320385	Non-cancer illness code self-reported: deep venous thrombosis (dvt) || id:ukb-a-65	Non-cancer illness code self-reported: deep venous thrombosis (dvt)	Non-cancer illness code self-reported: deep venous thrombosis (dvt) || ||	TRUE	igd	94595	17	0.0036	5.74249e-14	66882466	ebi-a-GCST002223	HDL cholesterol || id:ebi-a-GCST002223	TRUE	reported	igd	2	TRUE
57	rs4240624	A	G	A	G	0.0818	-0.00178127	NA	0.908013	FALSE	FALSE	FALSE	ukb-a-65	8	9184231	0.000591461	337159	0.0025986	Non-cancer illness code self-reported: deep venous thrombosis (dvt) || id:ukb-a-65	Non-cancer illness code self-reported: deep venous thrombosis (dvt)	Non-cancer illness code self-reported: deep venous thrombosis (dvt) || ||	TRUE	igd	94595	8	0.0058	1.32312e-45	9184231	ebi-a-GCST002223	HDL cholesterol || id:ebi-a-GCST002223	TRUE	reported	igd	2	TRUE
58	rs424346	T	C	T	C	0.0679	-0.00119664	NA	0.028538	FALSE	FALSE	FALSE	ukb-a-65	15	59010962	0.0010254	337159	0.243211	Non-cancer illness code self-reported: deep venous thrombosis (dvt) || id:ukb-a-65	Non-cancer illness code self-reported: deep venous thrombosis (dvt)	Non-cancer illness code self-reported: deep venous thrombosis (dvt) || ||	TRUE	igd	94595	15	0.0113	4.84005e-08	59010962	ebi-a-GCST002223	HDL cholesterol || id:ebi-a-GCST002223	TRUE	reported	igd	2	TRUE
59	rs4379922	C	T	C	T	0.0247	4.46096e-05	NA	0.374401	FALSE	FALSE	FALSE	ukb-a-65	12	125351116	0.000353592	337159	0.899604	Non-cancer illness code self-reported: deep venous thrombosis (dvt) || id:ukb-a-65	Non-cancer illness code self-reported: deep venous thrombosis (dvt)	Non-cancer illness code self-reported: deep venous thrombosis (dvt) || ||	TRUE	igd	94595	12	0.0036	9.55873e-12	125351116	ebi-a-GCST002223	HDL cholesterol || id:ebi-a-GCST002223	TRUE	reported	igd	2	TRUE
60	rs4465830	G	A	G	A	-0.0597	-0.000573299	NA	0.18663	FALSE	FALSE	FALSE	ukb-a-65	20	44585420	0.000438463	337159	0.191037	Non-cancer illness code self-reported: deep venous thrombosis (dvt) || id:ukb-a-65	Non-cancer illness code self-reported: deep venous thrombosis (dvt)	Non-cancer illness code self-reported: deep venous thrombosis (dvt) || ||	TRUE	igd	94595	20	0.0044	5.17488e-40	44585420	ebi-a-GCST002223	HDL cholesterol || id:ebi-a-GCST002223	TRUE	reported	igd	2	TRUE
61	rs4650994	A	G	A	G	-0.021	0.000277117	NA	0.533086	FALSE	FALSE	FALSE	ukb-a-65	1	178515312	0.000341206	337159	0.416696	Non-cancer illness code self-reported: deep venous thrombosis (dvt) || id:ukb-a-65	Non-cancer illness code self-reported: deep venous thrombosis (dvt)	Non-cancer illness code self-reported: deep venous thrombosis (dvt) || ||	TRUE	igd	94595	1	0.0034	6.69607e-09	178515312	ebi-a-GCST002223	HDL cholesterol || id:ebi-a-GCST002223	TRUE	reported	igd	2	TRUE
62	rs4660293	G	A	G	A	-0.0353	0.000466929	NA	0.235543	FALSE	FALSE	FALSE	ukb-a-65	1	40028180	0.000402956	337159	0.246555	Non-cancer illness code self-reported: deep venous thrombosis (dvt) || id:ukb-a-65	Non-cancer illness code self-reported: deep venous thrombosis (dvt)	Non-cancer illness code self-reported: deep venous thrombosis (dvt) || ||	TRUE	igd	94595	1	0.004	2.86286e-18	40028180	ebi-a-GCST002223	HDL cholesterol || id:ebi-a-GCST002223	TRUE	reported	igd	2	TRUE
63	rs4846914	A	G	A	G	0.0479	-0.000885831	NA	0.60718	FALSE	FALSE	FALSE	ukb-a-65	1	230295691	0.000349896	337159	0.0113514	Non-cancer illness code self-reported: deep venous thrombosis (dvt) || id:ukb-a-65	Non-cancer illness code self-reported: deep venous thrombosis (dvt)	Non-cancer illness code self-reported: deep venous thrombosis (dvt) || ||	TRUE	igd	94595	1	0.0034	3.51318e-41	230295691	ebi-a-GCST002223	HDL cholesterol || id:ebi-a-GCST002223	TRUE	reported	igd	2	TRUE
64	rs4917014	G	T	G	T	0.0222	-0.000220847	NA	0.319793	FALSE	FALSE	FALSE	ukb-a-65	7	50305863	0.00036701	337159	0.547344	Non-cancer illness code self-reported: deep venous thrombosis (dvt) || id:ukb-a-65	Non-cancer illness code self-reported: deep venous thrombosis (dvt)	Non-cancer illness code self-reported: deep venous thrombosis (dvt) || ||	TRUE	igd	94595	7	0.0036	1.02601e-08	50305863	ebi-a-GCST002223	HDL cholesterol || id:ebi-a-GCST002223	TRUE	reported	igd	2	TRUE
65	rs492571	C	T	C	T	-0.0663	-0.00110704	NA	0.0411167	FALSE	FALSE	FALSE	ukb-a-65	15	44211273	0.000860518	337159	0.198275	Non-cancer illness code self-reported: deep venous thrombosis (dvt) || id:ukb-a-65	Non-cancer illness code self-reported: deep venous thrombosis (dvt)	Non-cancer illness code self-reported: deep venous thrombosis (dvt) || ||	TRUE	igd	94595	15	0.009	1.26503e-12	44211273	ebi-a-GCST002223	HDL cholesterol || id:ebi-a-GCST002223	TRUE	reported	igd	2	TRUE
66	rs4939883	C	T	C	T	0.0799	0.000289666	NA	0.820234	FALSE	FALSE	FALSE	ukb-a-65	18	47167214	0.000445236	337159	0.515312	Non-cancer illness code self-reported: deep venous thrombosis (dvt) || id:ukb-a-65	Non-cancer illness code self-reported: deep venous thrombosis (dvt)	Non-cancer illness code self-reported: deep venous thrombosis (dvt) || ||	TRUE	igd	94595	18	0.0045	1.79597e-66	47167214	ebi-a-GCST002223	HDL cholesterol || id:ebi-a-GCST002223	TRUE	reported	igd	2	TRUE
67	rs4969178	G	A	G	A	0.0263	-0.000499106	NA	0.609302	FALSE	FALSE	FALSE	ukb-a-65	17	76388202	0.00035447	337159	0.159122	Non-cancer illness code self-reported: deep venous thrombosis (dvt) || id:ukb-a-65	Non-cancer illness code self-reported: deep venous thrombosis (dvt)	Non-cancer illness code self-reported: deep venous thrombosis (dvt) || ||	TRUE	igd	94595	17	0.0035	1.53215e-12	76388202	ebi-a-GCST002223	HDL cholesterol || id:ebi-a-GCST002223	TRUE	reported	igd	2	TRUE
68	rs4983559	A	G	A	G	-0.0197	0.000228574	NA	0.614424	FALSE	FALSE	FALSE	ukb-a-65	14	105277209	0.000351386	337159	0.515375	Non-cancer illness code self-reported: deep venous thrombosis (dvt) || id:ukb-a-65	Non-cancer illness code self-reported: deep venous thrombosis (dvt)	Non-cancer illness code self-reported: deep venous thrombosis (dvt) || ||	TRUE	igd	94595	14	0.0036	9.56511e-09	105277209	ebi-a-GCST002223	HDL cholesterol || id:ebi-a-GCST002223	TRUE	reported	igd	2	TRUE
69	rs499974	A	C	A	C	-0.0263	0.000462104	NA	0.156196	FALSE	FALSE	FALSE	ukb-a-65	11	75455021	0.000470434	337159	0.325956	Non-cancer illness code self-reported: deep venous thrombosis (dvt) || id:ukb-a-65	Non-cancer illness code self-reported: deep venous thrombosis (dvt)	Non-cancer illness code self-reported: deep venous thrombosis (dvt) || ||	TRUE	igd	94595	11	0.0044	1.12001e-08	75455021	ebi-a-GCST002223	HDL cholesterol || id:ebi-a-GCST002223	TRUE	reported	igd	2	TRUE
70	rs6031587	T	C	T	C	-0.0488	-0.00123084	NA	0.0722793	FALSE	FALSE	FALSE	ukb-a-65	20	43038249	0.000673911	337159	0.0677891	Non-cancer illness code self-reported: deep venous thrombosis (dvt) || id:ukb-a-65	Non-cancer illness code self-reported: deep venous thrombosis (dvt)	Non-cancer illness code self-reported: deep venous thrombosis (dvt) || ||	TRUE	igd	94595	20	0.0074	1.91902e-09	43038249	ebi-a-GCST002223	HDL cholesterol || id:ebi-a-GCST002223	TRUE	reported	igd	2	TRUE
71	rs633695	G	A	G	A	0.0885	-0.000294368	NA	0.290722	FALSE	FALSE	FALSE	ukb-a-65	15	58725839	0.000377846	337159	0.43594	Non-cancer illness code self-reported: deep venous thrombosis (dvt) || id:ukb-a-65	Non-cancer illness code self-reported: deep venous thrombosis (dvt)	Non-cancer illness code self-reported: deep venous thrombosis (dvt) || ||	TRUE	igd	94595	15	0.0054	7.81988e-58	58725839	ebi-a-GCST002223	HDL cholesterol || id:ebi-a-GCST002223	TRUE	reported	igd	2	TRUE
72	rs634869	C	T	C	T	0.0234	0.000107806	NA	0.589905	FALSE	FALSE	FALSE	ukb-a-65	6	139831757	0.000347214	337159	0.75619	Non-cancer illness code self-reported: deep venous thrombosis (dvt) || id:ukb-a-65	Non-cancer illness code self-reported: deep venous thrombosis (dvt)	Non-cancer illness code self-reported: deep venous thrombosis (dvt) || ||	TRUE	igd	94595	6	0.0034	1.003e-10	139831757	ebi-a-GCST002223	HDL cholesterol || id:ebi-a-GCST002223	TRUE	reported	igd	2	TRUE
73	rs6509859	T	C	T	C	-0.0328	-0.000398127	NA	0.246537	FALSE	FALSE	FALSE	ukb-a-65	19	54762408	0.000399916	337159	0.319481	Non-cancer illness code self-reported: deep venous thrombosis (dvt) || id:ukb-a-65	Non-cancer illness code self-reported: deep venous thrombosis (dvt)	Non-cancer illness code self-reported: deep venous thrombosis (dvt) || ||	TRUE	igd	94595	19	0.0046	8.95159e-11	54762408	ebi-a-GCST002223	HDL cholesterol || id:ebi-a-GCST002223	TRUE	reported	igd	2	TRUE
74	rs676210	A	G	A	G	0.066	0.000186473	NA	0.204182	FALSE	FALSE	FALSE	ukb-a-65	2	21231524	0.000423762	337159	0.659906	Non-cancer illness code self-reported: deep venous thrombosis (dvt) || id:ukb-a-65	Non-cancer illness code self-reported: deep venous thrombosis (dvt)	Non-cancer illness code self-reported: deep venous thrombosis (dvt) || ||	TRUE	igd	94595	2	0.004	2.34477e-54	21231524	ebi-a-GCST002223	HDL cholesterol || id:ebi-a-GCST002223	TRUE	reported	igd	2	TRUE
75	rs6805251	C	T	C	T	-0.02	-0.000142504	NA	0.61959	FALSE	FALSE	FALSE	ukb-a-65	3	119560606	0.000352247	337159	0.685804	Non-cancer illness code self-reported: deep venous thrombosis (dvt) || id:ukb-a-65	Non-cancer illness code self-reported: deep venous thrombosis (dvt)	Non-cancer illness code self-reported: deep venous thrombosis (dvt) || ||	TRUE	igd	94595	3	0.0035	1.33199e-08	119560606	ebi-a-GCST002223	HDL cholesterol || id:ebi-a-GCST002223	TRUE	reported	igd	2	TRUE
76	rs686030	A	C	A	C	0.055	-0.000179367	NA	0.858548	FALSE	FALSE	FALSE	ukb-a-65	9	15304782	0.000490606	337159	0.714663	Non-cancer illness code self-reported: deep venous thrombosis (dvt) || id:ukb-a-65	Non-cancer illness code self-reported: deep venous thrombosis (dvt)	Non-cancer illness code self-reported: deep venous thrombosis (dvt) || ||	TRUE	igd	94595	9	0.0049	4.2924e-27	15304782	ebi-a-GCST002223	HDL cholesterol || id:ebi-a-GCST002223	TRUE	reported	igd	2	TRUE
77	rs702485	G	A	G	A	0.0243	-3.80398e-05	NA	0.455006	FALSE	FALSE	FALSE	ukb-a-65	7	6449272	0.000343016	337159	0.911697	Non-cancer illness code self-reported: deep venous thrombosis (dvt) || id:ukb-a-65	Non-cancer illness code self-reported: deep venous thrombosis (dvt)	Non-cancer illness code self-reported: deep venous thrombosis (dvt) || ||	TRUE	igd	94595	7	0.0034	6.4506e-12	6449272	ebi-a-GCST002223	HDL cholesterol || id:ebi-a-GCST002223	TRUE	reported	igd	2	TRUE
78	rs7306660	A	G	A	G	-0.0345	0.000175742	NA	0.356519	FALSE	FALSE	FALSE	ukb-a-65	12	125327384	0.000356873	337159	0.622403	Non-cancer illness code self-reported: deep venous thrombosis (dvt) || id:ukb-a-65	Non-cancer illness code self-reported: deep venous thrombosis (dvt)	Non-cancer illness code self-reported: deep venous thrombosis (dvt) || ||	TRUE	igd	94595	12	0.0036	3.34118e-19	125327384	ebi-a-GCST002223	HDL cholesterol || id:ebi-a-GCST002223	TRUE	reported	igd	2	TRUE
79	rs731839	A	G	A	G	0.022	0.00147325	NA	0.666541	FALSE	FALSE	FALSE	ukb-a-65	19	33899065	0.000362522	337159	4.82736e-05	Non-cancer illness code self-reported: deep venous thrombosis (dvt) || id:ukb-a-65	Non-cancer illness code self-reported: deep venous thrombosis (dvt)	Non-cancer illness code self-reported: deep venous thrombosis (dvt) || ||	TRUE	igd	94595	19	0.0037	3.44096e-09	33899065	ebi-a-GCST002223	HDL cholesterol || id:ebi-a-GCST002223	TRUE	reported	igd	2	TRUE
80	rs737337	C	T	C	T	-0.0565	-0.000597283	NA	0.076274	FALSE	FALSE	FALSE	ukb-a-65	19	11347493	0.000642834	337159	0.352818	Non-cancer illness code self-reported: deep venous thrombosis (dvt) || id:ukb-a-65	Non-cancer illness code self-reported: deep venous thrombosis (dvt)	Non-cancer illness code self-reported: deep venous thrombosis (dvt) || ||	TRUE	igd	94595	19	0.0061	4.56352e-17	11347493	ebi-a-GCST002223	HDL cholesterol || id:ebi-a-GCST002223	TRUE	reported	igd	2	TRUE
81	rs765548	T	C	T	C	0.1065	0.00016312	NA	0.263373	FALSE	FALSE	FALSE	ukb-a-65	8	19866594	0.000388095	337159	0.674261	Non-cancer illness code self-reported: deep venous thrombosis (dvt) || id:ukb-a-65	Non-cancer illness code self-reported: deep venous thrombosis (dvt)	Non-cancer illness code self-reported: deep venous thrombosis (dvt) || ||	TRUE	igd	94595	8	0.0038	7.03072e-153	19866594	ebi-a-GCST002223	HDL cholesterol || id:ebi-a-GCST002223	TRUE	reported	igd	2	TRUE
82	rs838876	G	A	G	A	-0.0493	4.17048e-05	NA	0.684726	FALSE	FALSE	FALSE	ukb-a-65	12	125259888	0.000371434	337159	0.910601	Non-cancer illness code self-reported: deep venous thrombosis (dvt) || id:ukb-a-65	Non-cancer illness code self-reported: deep venous thrombosis (dvt)	Non-cancer illness code self-reported: deep venous thrombosis (dvt) || ||	TRUE	igd	94595	12	0.0039	7.32487e-33	125259888	ebi-a-GCST002223	HDL cholesterol || id:ebi-a-GCST002223	TRUE	reported	igd	2	TRUE
83	rs931992	T	G	T	G	0.034	-0.00025576	NA	0.666844	FALSE	FALSE	FALSE	ukb-a-65	17	37821435	0.000362709	337159	0.480725	Non-cancer illness code self-reported: deep venous thrombosis (dvt) || id:ukb-a-65	Non-cancer illness code self-reported: deep venous thrombosis (dvt)	Non-cancer illness code self-reported: deep venous thrombosis (dvt) || ||	TRUE	igd	94595	17	0.0036	5.44753e-20	37821435	ebi-a-GCST002223	HDL cholesterol || id:ebi-a-GCST002223	TRUE	reported	igd	2	TRUE
84	rs9457931	G	A	G	A	-0.0552	-0.000514776	NA	0.0586775	FALSE	FALSE	FALSE	ukb-a-65	6	160929904	0.000728454	337159	0.479773	Non-cancer illness code self-reported: deep venous thrombosis (dvt) || id:ukb-a-65	Non-cancer illness code self-reported: deep venous thrombosis (dvt)	Non-cancer illness code self-reported: deep venous thrombosis (dvt) || ||	TRUE	igd	94595	6	0.0073	7.29625e-13	160929904	ebi-a-GCST002223	HDL cholesterol || id:ebi-a-GCST002223	TRUE	reported	igd	2	TRUE
86	rs970548	C	A	C	A	0.0258	-8.54772e-06	NA	0.247519	FALSE	FALSE	FALSE	ukb-a-65	10	46013277	0.000395768	337159	0.982769	Non-cancer illness code self-reported: deep venous thrombosis (dvt) || id:ukb-a-65	Non-cancer illness code self-reported: deep venous thrombosis (dvt)	Non-cancer illness code self-reported: deep venous thrombosis (dvt) || ||	TRUE	igd	94595	10	0.0039	1.706e-10	46013277	ebi-a-GCST002223	HDL cholesterol || id:ebi-a-GCST002223	TRUE	reported	igd	2	TRUE
87	rs998584	A	C	A	C	-0.026	-0.000199263	NA	0.481717	FALSE	FALSE	FALSE	ukb-a-65	6	43757896	0.000342852	337159	0.561113	Non-cancer illness code self-reported: deep venous thrombosis (dvt) || id:ukb-a-65	Non-cancer illness code self-reported: deep venous thrombosis (dvt)	Non-cancer illness code self-reported: deep venous thrombosis (dvt) || ||	TRUE	igd	94595	6	0.0038	2.26882e-11	43757896	ebi-a-GCST002223	HDL cholesterol || id:ebi-a-GCST002223	TRUE	reported	igd	2	TRUE

## Sheet: TG-DVT
Table S3. Detailed information of LD-independent SNPs (after clumping process) for exposure (TG-DVT)
	SNP	effect_allele.exposure	other_allele.exposure	effect_allele.outcome	other_allele.outcome	beta.exposure	beta.outcome	eaf.exposure	eaf.outcome	remove	palindromic	ambiguous	id.outcome	chr	pos	se.outcome	samplesize.outcome	pval.outcome	outcome	originalname.outcome	outcome.deprecated	mr_keep.outcome	data_source.outcome	pval.exposure	chr.exposure	se.exposure	samplesize.exposure	pos.exposure	id.exposure	exposure	mr_keep.exposure	pval_origin.exposure	data_source.exposure	action	mr_keep
1	rs10401969	C	T	C	T	-0.121	0.000427942	NA	0.0771844	FALSE	FALSE	FALSE	ukb-a-65	19	19407718	0.000642002	337159	0.505045	Non-cancer illness code self-reported: deep venous thrombosis (dvt) || id:ukb-a-65	Non-cancer illness code self-reported: deep venous thrombosis (dvt)	Non-cancer illness code self-reported: deep venous thrombosis (dvt) || ||	TRUE	igd	9.70287e-70	19	0.0065	94595	19407718	ebi-a-GCST002216	Triglycerides || id:ebi-a-GCST002216	TRUE	reported	igd	2	TRUE
2	rs10440120	A	C	A	C	-0.0306	-0.000771097	NA	0.159965	FALSE	FALSE	FALSE	ukb-a-65	3	12486964	0.000468435	337159	0.0997424	Non-cancer illness code self-reported: deep venous thrombosis (dvt) || id:ukb-a-65	Non-cancer illness code self-reported: deep venous thrombosis (dvt)	Non-cancer illness code self-reported: deep venous thrombosis (dvt) || ||	TRUE	igd	5.34318e-11	3	0.0044	94595	12486964	ebi-a-GCST002216	Triglycerides || id:ebi-a-GCST002216	TRUE	reported	igd	2	TRUE
3	rs10501321	C	T	C	T	-0.0216	0.000614692	NA	0.323975	FALSE	FALSE	FALSE	ukb-a-65	11	47294626	0.000364968	337159	0.0921361	Non-cancer illness code self-reported: deep venous thrombosis (dvt) || id:ukb-a-65	Non-cancer illness code self-reported: deep venous thrombosis (dvt)	Non-cancer illness code self-reported: deep venous thrombosis (dvt) || ||	TRUE	igd	1.41198e-08	11	0.0035	94595	47294626	ebi-a-GCST002216	Triglycerides || id:ebi-a-GCST002216	TRUE	reported	igd	2	TRUE
4	rs10761762	C	T	C	T	-0.027	0.00128361	NA	0.472914	FALSE	FALSE	FALSE	ukb-a-65	10	65184717	0.000342444	337159	0.000178016	Non-cancer illness code self-reported: deep venous thrombosis (dvt) || id:ukb-a-65	Non-cancer illness code self-reported: deep venous thrombosis (dvt)	Non-cancer illness code self-reported: deep venous thrombosis (dvt) || ||	TRUE	igd	1.06096e-17	10	0.0033	94595	65184717	ebi-a-GCST002216	Triglycerides || id:ebi-a-GCST002216	TRUE	reported	igd	2	TRUE
5	rs10790162	G	A	G	A	-0.2305	0.00107897	NA	0.933183	FALSE	FALSE	FALSE	ukb-a-65	11	116639104	0.000684638	337159	0.115034	Non-cancer illness code self-reported: deep venous thrombosis (dvt) || id:ukb-a-65	Non-cancer illness code self-reported: deep venous thrombosis (dvt)	Non-cancer illness code self-reported: deep venous thrombosis (dvt) || ||	TRUE	igd	1e-200	11	0.0065	94595	116639104	ebi-a-GCST002216	Triglycerides || id:ebi-a-GCST002216	TRUE	reported	igd	2	TRUE
6	rs11057408	T	G	T	G	-0.0258	0.000282802	NA	0.333419	FALSE	FALSE	FALSE	ukb-a-65	12	124464836	0.000362113	337159	0.434817	Non-cancer illness code self-reported: deep venous thrombosis (dvt) || id:ukb-a-65	Non-cancer illness code self-reported: deep venous thrombosis (dvt)	Non-cancer illness code self-reported: deep venous thrombosis (dvt) || ||	TRUE	igd	2.0488e-12	12	0.0035	94595	124464836	ebi-a-GCST002216	Triglycerides || id:ebi-a-GCST002216	TRUE	reported	igd	2	TRUE
7	rs11613352	T	C	T	C	-0.028	3.84074e-06	NA	0.243576	FALSE	FALSE	FALSE	ukb-a-65	12	57792580	0.000397456	337159	0.99229	Non-cancer illness code self-reported: deep venous thrombosis (dvt) || id:ukb-a-65	Non-cancer illness code self-reported: deep venous thrombosis (dvt)	Non-cancer illness code self-reported: deep venous thrombosis (dvt) || ||	TRUE	igd	9.39723e-14	12	0.0039	94595	57792580	ebi-a-GCST002216	Triglycerides || id:ebi-a-GCST002216	TRUE	reported	igd	2	TRUE
8	rs11820504	C	T	C	T	0.0604	-0.000439446	NA	0.175135	FALSE	FALSE	FALSE	ukb-a-65	11	116529442	0.000451316	337159	0.330207	Non-cancer illness code self-reported: deep venous thrombosis (dvt) || id:ukb-a-65	Non-cancer illness code self-reported: deep venous thrombosis (dvt)	Non-cancer illness code self-reported: deep venous thrombosis (dvt) || ||	TRUE	igd	1.09496e-39	11	0.0044	94595	116529442	ebi-a-GCST002216	Triglycerides || id:ebi-a-GCST002216	TRUE	reported	igd	2	TRUE
9	rs11974409	G	A	G	A	-0.0899	0.000678327	NA	0.197542	FALSE	FALSE	FALSE	ukb-a-65	7	72989390	0.000428838	337159	0.113701	Non-cancer illness code self-reported: deep venous thrombosis (dvt) || id:ukb-a-65	Non-cancer illness code self-reported: deep venous thrombosis (dvt)	Non-cancer illness code self-reported: deep venous thrombosis (dvt) || ||	TRUE	igd	1.35988e-100	7	0.0042	94595	72989390	ebi-a-GCST002216	Triglycerides || id:ebi-a-GCST002216	TRUE	reported	igd	2	TRUE
10	rs1260326	C	T	C	T	-0.1148	0.000518762	NA	0.607251	FALSE	FALSE	FALSE	ukb-a-65	2	27730940	0.00034954	337159	0.137776	Non-cancer illness code self-reported: deep venous thrombosis (dvt) || id:ukb-a-65	Non-cancer illness code self-reported: deep venous thrombosis (dvt)	Non-cancer illness code self-reported: deep venous thrombosis (dvt) || ||	TRUE	igd	1e-200	2	0.0034	94595	27730940	ebi-a-GCST002216	Triglycerides || id:ebi-a-GCST002216	TRUE	reported	igd	2	TRUE
11	rs12676857	C	T	C	T	0.0332	-0.000126175	NA	0.146024	FALSE	FALSE	FALSE	ukb-a-65	8	18266572	0.000482785	337159	0.793824	Non-cancer illness code self-reported: deep venous thrombosis (dvt) || id:ukb-a-65	Non-cancer illness code self-reported: deep venous thrombosis (dvt)	Non-cancer illness code self-reported: deep venous thrombosis (dvt) || ||	TRUE	igd	7.29122e-12	8	0.0046	94595	18266572	ebi-a-GCST002216	Triglycerides || id:ebi-a-GCST002216	TRUE	reported	igd	2	TRUE
12	rs12678919	G	A	G	A	-0.1702	-0.000422112	NA	0.0979184	FALSE	FALSE	FALSE	ukb-a-65	8	19844222	0.000574455	337159	0.462459	Non-cancer illness code self-reported: deep venous thrombosis (dvt) || id:ukb-a-65	Non-cancer illness code self-reported: deep venous thrombosis (dvt)	Non-cancer illness code self-reported: deep venous thrombosis (dvt) || ||	TRUE	igd	1.8197e-199	8	0.0056	94595	19844222	ebi-a-GCST002216	Triglycerides || id:ebi-a-GCST002216	TRUE	reported	igd	2	TRUE
13	rs12748152	T	C	T	C	0.0372	-0.00223616	NA	0.0809893	FALSE	FALSE	FALSE	ukb-a-65	1	27138393	0.00062677	337159	0.000360114	Non-cancer illness code self-reported: deep venous thrombosis (dvt) || id:ukb-a-65	Non-cancer illness code self-reported: deep venous thrombosis (dvt)	Non-cancer illness code self-reported: deep venous thrombosis (dvt) || ||	TRUE	igd	1.09999e-09	1	0.0059	94595	27138393	ebi-a-GCST002216	Triglycerides || id:ebi-a-GCST002216	TRUE	reported	igd	2	TRUE
14	rs1321257	A	G	A	G	-0.0402	-0.000836201	NA	0.614481	FALSE	FALSE	FALSE	ukb-a-65	1	230305312	0.000351158	337159	0.017254	Non-cancer illness code self-reported: deep venous thrombosis (dvt) || id:ukb-a-65	Non-cancer illness code self-reported: deep venous thrombosis (dvt)	Non-cancer illness code self-reported: deep venous thrombosis (dvt) || ||	TRUE	igd	5.98549e-31	1	0.0034	94595	230305312	ebi-a-GCST002216	Triglycerides || id:ebi-a-GCST002216	TRUE	reported	igd	2	TRUE
15	rs13389219	T	C	T	C	-0.0271	0.000521482	NA	0.393934	FALSE	FALSE	FALSE	ukb-a-65	2	165528876	0.000349719	337159	0.135924	Non-cancer illness code self-reported: deep venous thrombosis (dvt) || id:ukb-a-65	Non-cancer illness code self-reported: deep venous thrombosis (dvt)	Non-cancer illness code self-reported: deep venous thrombosis (dvt) || ||	TRUE	igd	2.59777e-15	2	0.0034	94595	165528876	ebi-a-GCST002216	Triglycerides || id:ebi-a-GCST002216	TRUE	reported	igd	2	TRUE
16	rs16948098	A	G	A	G	0.08	-0.00121019	NA	0.0400491	FALSE	FALSE	FALSE	ukb-a-65	15	44219607	0.000871094	337159	0.164749	Non-cancer illness code self-reported: deep venous thrombosis (dvt) || id:ukb-a-65	Non-cancer illness code self-reported: deep venous thrombosis (dvt)	Non-cancer illness code self-reported: deep venous thrombosis (dvt) || ||	TRUE	igd	4.83838e-17	15	0.0089	94595	44219607	ebi-a-GCST002216	Triglycerides || id:ebi-a-GCST002216	TRUE	reported	igd	2	TRUE
17	rs174535	C	T	C	T	0.047	-0.00131465	NA	0.350987	FALSE	FALSE	FALSE	ukb-a-65	11	61551356	0.000358258	337159	0.000243013	Non-cancer illness code self-reported: deep venous thrombosis (dvt) || id:ukb-a-65	Non-cancer illness code self-reported: deep venous thrombosis (dvt)	Non-cancer illness code self-reported: deep venous thrombosis (dvt) || ||	TRUE	igd	1.73301e-41	11	0.0034	94595	61551356	ebi-a-GCST002216	Triglycerides || id:ebi-a-GCST002216	TRUE	reported	igd	2	TRUE
18	rs17513135	T	C	T	C	0.022	0.000385794	NA	0.228401	FALSE	FALSE	FALSE	ukb-a-65	1	40035686	0.00040728	337159	0.343515	Non-cancer illness code self-reported: deep venous thrombosis (dvt) || id:ukb-a-65	Non-cancer illness code self-reported: deep venous thrombosis (dvt)	Non-cancer illness code self-reported: deep venous thrombosis (dvt) || ||	TRUE	igd	1.63301e-08	1	0.0039	94595	40035686	ebi-a-GCST002216	Triglycerides || id:ebi-a-GCST002216	TRUE	reported	igd	2	TRUE
19	rs1832007	G	A	G	A	-0.0327	0.000159281	NA	0.155082	FALSE	FALSE	FALSE	ukb-a-65	10	5254847	0.000472356	337159	0.735963	Non-cancer illness code self-reported: deep venous thrombosis (dvt) || id:ukb-a-65	Non-cancer illness code self-reported: deep venous thrombosis (dvt)	Non-cancer illness code self-reported: deep venous thrombosis (dvt) || ||	TRUE	igd	1.71791e-12	10	0.0047	94595	5254847	ebi-a-GCST002216	Triglycerides || id:ebi-a-GCST002216	TRUE	reported	igd	2	TRUE
20	rs2043085	C	T	C	T	-0.0327	3.25343e-06	NA	0.612078	FALSE	FALSE	FALSE	ukb-a-65	15	58680954	0.000350682	337159	0.992598	Non-cancer illness code self-reported: deep venous thrombosis (dvt) || id:ukb-a-65	Non-cancer illness code self-reported: deep venous thrombosis (dvt)	Non-cancer illness code self-reported: deep venous thrombosis (dvt) || ||	TRUE	igd	7.80908e-20	15	0.0034	94595	58680954	ebi-a-GCST002216	Triglycerides || id:ebi-a-GCST002216	TRUE	reported	igd	2	TRUE
21	rs2068888	A	G	A	G	-0.0241	-0.000194402	NA	0.448026	FALSE	FALSE	FALSE	ukb-a-65	10	94839642	0.000343331	337159	0.571242	Non-cancer illness code self-reported: deep venous thrombosis (dvt) || id:ukb-a-65	Non-cancer illness code self-reported: deep venous thrombosis (dvt)	Non-cancer illness code self-reported: deep venous thrombosis (dvt) || ||	TRUE	igd	1.6819e-11	10	0.0034	94595	94839642	ebi-a-GCST002216	Triglycerides || id:ebi-a-GCST002216	TRUE	reported	igd	2	TRUE
22	rs2239520	A	G	A	G	-0.0236	-0.000370608	NA	0.425489	FALSE	FALSE	FALSE	ukb-a-65	6	31088922	0.00034557	337159	0.283517	Non-cancer illness code self-reported: deep venous thrombosis (dvt) || id:ukb-a-65	Non-cancer illness code self-reported: deep venous thrombosis (dvt)	Non-cancer illness code self-reported: deep venous thrombosis (dvt) || ||	TRUE	igd	4.144e-10	6	0.0037	94595	31088922	ebi-a-GCST002216	Triglycerides || id:ebi-a-GCST002216	TRUE	reported	igd	2	TRUE
23	rs2247056	C	T	C	T	0.0378	-0.00121449	NA	0.698587	FALSE	FALSE	FALSE	ukb-a-65	6	31265490	0.000373378	337159	0.00114319	Non-cancer illness code self-reported: deep venous thrombosis (dvt) || id:ukb-a-65	Non-cancer illness code self-reported: deep venous thrombosis (dvt)	Non-cancer illness code self-reported: deep venous thrombosis (dvt) || ||	TRUE	igd	3.861e-21	6	0.0039	94595	31265490	ebi-a-GCST002216	Triglycerides || id:ebi-a-GCST002216	TRUE	reported	igd	2	TRUE
24	rs2250802	A	G	A	G	0.023	0.000313795	NA	0.725628	FALSE	FALSE	FALSE	ukb-a-65	10	113921354	0.000382963	337159	0.412567	Non-cancer illness code self-reported: deep venous thrombosis (dvt) || id:ukb-a-65	Non-cancer illness code self-reported: deep venous thrombosis (dvt)	Non-cancer illness code self-reported: deep venous thrombosis (dvt) || ||	TRUE	igd	1.21001e-10	10	0.0037	94595	113921354	ebi-a-GCST002216	Triglycerides || id:ebi-a-GCST002216	TRUE	reported	igd	2	TRUE
25	rs247616	T	C	T	C	-0.0393	-0.000381514	NA	0.325351	FALSE	FALSE	FALSE	ukb-a-65	16	56989590	0.000365032	337159	0.295954	Non-cancer illness code self-reported: deep venous thrombosis (dvt) || id:ukb-a-65	Non-cancer illness code self-reported: deep venous thrombosis (dvt)	Non-cancer illness code self-reported: deep venous thrombosis (dvt) || ||	TRUE	igd	1.12305e-25	16	0.0037	94595	56989590	ebi-a-GCST002216	Triglycerides || id:ebi-a-GCST002216	TRUE	reported	igd	2	TRUE
26	rs2665357	C	A	C	A	0.0212	7.78662e-07	NA	0.517423	FALSE	FALSE	FALSE	ukb-a-65	6	160848167	0.000342226	337159	0.998185	Non-cancer illness code self-reported: deep venous thrombosis (dvt) || id:ukb-a-65	Non-cancer illness code self-reported: deep venous thrombosis (dvt)	Non-cancer illness code self-reported: deep venous thrombosis (dvt) || ||	TRUE	igd	8.32703e-10	6	0.0033	94595	160848167	ebi-a-GCST002216	Triglycerides || id:ebi-a-GCST002216	TRUE	reported	igd	2	TRUE
27	rs287621	C	T	C	T	-0.0222	0.000516666	NA	0.721273	FALSE	FALSE	FALSE	ukb-a-65	7	130435181	0.000380861	337159	0.174917	Non-cancer illness code self-reported: deep venous thrombosis (dvt) || id:ukb-a-65	Non-cancer illness code self-reported: deep venous thrombosis (dvt)	Non-cancer illness code self-reported: deep venous thrombosis (dvt) || ||	TRUE	igd	7.67096e-09	7	0.0037	94595	130435181	ebi-a-GCST002216	Triglycerides || id:ebi-a-GCST002216	TRUE	reported	igd	2	TRUE
28	rs2954022	A	C	A	C	-0.078	2.03134e-05	NA	0.467033	FALSE	FALSE	FALSE	ukb-a-65	8	126482621	0.000342508	337159	0.952707	Non-cancer illness code self-reported: deep venous thrombosis (dvt) || id:ukb-a-65	Non-cancer illness code self-reported: deep venous thrombosis (dvt)	Non-cancer illness code self-reported: deep venous thrombosis (dvt) || ||	TRUE	igd	2.22844e-113	8	0.0033	94595	126482621	ebi-a-GCST002216	Triglycerides || id:ebi-a-GCST002216	TRUE	reported	igd	2	TRUE
29	rs2972146	T	G	T	G	0.0281	0.000153132	NA	0.647475	FALSE	FALSE	FALSE	ukb-a-65	2	227100698	0.000357473	337159	0.668379	Non-cancer illness code self-reported: deep venous thrombosis (dvt) || id:ukb-a-65	Non-cancer illness code self-reported: deep venous thrombosis (dvt)	Non-cancer illness code self-reported: deep venous thrombosis (dvt) || ||	TRUE	igd	2.97372e-15	2	0.0034	94595	227100698	ebi-a-GCST002216	Triglycerides || id:ebi-a-GCST002216	TRUE	reported	igd	2	TRUE
30	rs3198697	T	C	T	C	-0.0198	0.000385831	NA	0.408278	FALSE	FALSE	FALSE	ukb-a-65	16	15129940	0.000347263	337159	0.266542	Non-cancer illness code self-reported: deep venous thrombosis (dvt) || id:ukb-a-65	Non-cancer illness code self-reported: deep venous thrombosis (dvt)	Non-cancer illness code self-reported: deep venous thrombosis (dvt) || ||	TRUE	igd	2.20699e-08	16	0.0034	94595	15129940	ebi-a-GCST002216	Triglycerides || id:ebi-a-GCST002216	TRUE	reported	igd	2	TRUE
31	rs3760627	C	T	C	T	0.0189	0.000237002	NA	0.452243	FALSE	FALSE	FALSE	ukb-a-65	19	45457180	0.000342989	337159	0.489572	Non-cancer illness code self-reported: deep venous thrombosis (dvt) || id:ukb-a-65	Non-cancer illness code self-reported: deep venous thrombosis (dvt)	Non-cancer illness code self-reported: deep venous thrombosis (dvt) || ||	TRUE	igd	5.29298e-09	19	0.0034	94595	45457180	ebi-a-GCST002216	Triglycerides || id:ebi-a-GCST002216	TRUE	reported	igd	2	TRUE
32	rs3761445	A	G	A	G	0.0232	-0.000937561	NA	0.599885	FALSE	FALSE	FALSE	ukb-a-65	22	38595411	0.000348668	337159	0.00716754	Non-cancer illness code self-reported: deep venous thrombosis (dvt) || id:ukb-a-65	Non-cancer illness code self-reported: deep venous thrombosis (dvt)	Non-cancer illness code self-reported: deep venous thrombosis (dvt) || ||	TRUE	igd	8.06121e-12	22	0.0034	94595	38595411	ebi-a-GCST002216	Triglycerides || id:ebi-a-GCST002216	TRUE	reported	igd	2	TRUE
33	rs38855	G	A	G	A	-0.0187	-0.000415931	NA	0.471217	FALSE	FALSE	FALSE	ukb-a-65	7	116358044	0.000343858	337159	0.226433	Non-cancer illness code self-reported: deep venous thrombosis (dvt) || id:ukb-a-65	Non-cancer illness code self-reported: deep venous thrombosis (dvt)	Non-cancer illness code self-reported: deep venous thrombosis (dvt) || ||	TRUE	igd	2.10902e-08	7	0.0033	94595	116358044	ebi-a-GCST002216	Triglycerides || id:ebi-a-GCST002216	TRUE	reported	igd	2	TRUE
34	rs439401	C	T	C	T	0.0659	0.000462789	NA	0.640027	FALSE	FALSE	FALSE	ukb-a-65	19	45414451	0.000356084	337159	0.193719	Non-cancer illness code self-reported: deep venous thrombosis (dvt) || id:ukb-a-65	Non-cancer illness code self-reported: deep venous thrombosis (dvt)	Non-cancer illness code self-reported: deep venous thrombosis (dvt) || ||	TRUE	igd	1.42298e-66	19	0.0038	94595	45414451	ebi-a-GCST002216	Triglycerides || id:ebi-a-GCST002216	TRUE	reported	igd	2	TRUE
35	rs442177	T	G	T	G	0.0309	-0.000862492	NA	0.592855	FALSE	FALSE	FALSE	ukb-a-65	4	88030261	0.000347516	337159	0.0130698	Non-cancer illness code self-reported: deep venous thrombosis (dvt) || id:ukb-a-65	Non-cancer illness code self-reported: deep venous thrombosis (dvt)	Non-cancer illness code self-reported: deep venous thrombosis (dvt) || ||	TRUE	igd	1.31613e-18	4	0.0033	94595	88030261	ebi-a-GCST002216	Triglycerides || id:ebi-a-GCST002216	TRUE	reported	igd	2	TRUE
36	rs4587594	A	G	A	G	-0.0694	0.000317769	NA	0.353287	FALSE	FALSE	FALSE	ukb-a-65	1	63133930	0.000357622	337159	0.37424	Non-cancer illness code self-reported: deep venous thrombosis (dvt) || id:ukb-a-65	Non-cancer illness code self-reported: deep venous thrombosis (dvt)	Non-cancer illness code self-reported: deep venous thrombosis (dvt) || ||	TRUE	igd	3.50268e-82	1	0.0035	94595	63133930	ebi-a-GCST002216	Triglycerides || id:ebi-a-GCST002216	TRUE	reported	igd	2	TRUE
37	rs4719841	G	A	G	A	0.0232	0.000522851	NA	0.404503	FALSE	FALSE	FALSE	ukb-a-65	7	25997536	0.000347924	337159	0.132898	Non-cancer illness code self-reported: deep venous thrombosis (dvt) || id:ukb-a-65	Non-cancer illness code self-reported: deep venous thrombosis (dvt)	Non-cancer illness code self-reported: deep venous thrombosis (dvt) || ||	TRUE	igd	8.86339e-11	7	0.0034	94595	25997536	ebi-a-GCST002216	Triglycerides || id:ebi-a-GCST002216	TRUE	reported	igd	2	TRUE
38	rs4738684	G	A	G	A	-0.0205	-0.000657633	NA	0.664029	FALSE	FALSE	FALSE	ukb-a-65	8	59393273	0.000361781	337159	0.0691003	Non-cancer illness code self-reported: deep venous thrombosis (dvt) || id:ukb-a-65	Non-cancer illness code self-reported: deep venous thrombosis (dvt)	Non-cancer illness code self-reported: deep venous thrombosis (dvt) || ||	TRUE	igd	8.81901e-09	8	0.0035	94595	59393273	ebi-a-GCST002216	Triglycerides || id:ebi-a-GCST002216	TRUE	reported	igd	2	TRUE
39	rs4810479	T	C	T	C	-0.0474	0.00014641	NA	0.751887	FALSE	FALSE	FALSE	ukb-a-65	20	44545048	0.000394987	337159	0.710884	Non-cancer illness code self-reported: deep venous thrombosis (dvt) || id:ukb-a-65	Non-cancer illness code self-reported: deep venous thrombosis (dvt)	Non-cancer illness code self-reported: deep venous thrombosis (dvt) || ||	TRUE	igd	2.06681e-34	20	0.0038	94595	44545048	ebi-a-GCST002216	Triglycerides || id:ebi-a-GCST002216	TRUE	reported	igd	2	TRUE
40	rs588136	T	C	T	C	-0.0495	0.000467966	NA	0.78749	FALSE	FALSE	FALSE	ukb-a-65	15	58730498	0.000418609	337159	0.263607	Non-cancer illness code self-reported: deep venous thrombosis (dvt) || id:ukb-a-65	Non-cancer illness code self-reported: deep venous thrombosis (dvt)	Non-cancer illness code self-reported: deep venous thrombosis (dvt) || ||	TRUE	igd	3.36512e-30	15	0.0041	94595	58730498	ebi-a-GCST002216	Triglycerides || id:ebi-a-GCST002216	TRUE	reported	igd	2	TRUE
41	rs6029143	T	C	T	C	-0.0388	-9.99636e-05	NA	0.0823964	FALSE	FALSE	FALSE	ukb-a-65	20	39118662	0.000623143	337159	0.872552	Non-cancer illness code self-reported: deep venous thrombosis (dvt) || id:ukb-a-65	Non-cancer illness code self-reported: deep venous thrombosis (dvt)	Non-cancer illness code self-reported: deep venous thrombosis (dvt) || ||	TRUE	igd	4.93299e-08	20	0.0071	94595	39118662	ebi-a-GCST002216	Triglycerides || id:ebi-a-GCST002216	TRUE	reported	igd	2	TRUE
42	rs634869	C	T	C	T	-0.0272	0.000107806	NA	0.589905	FALSE	FALSE	FALSE	ukb-a-65	6	139831757	0.000347214	337159	0.75619	Non-cancer illness code self-reported: deep venous thrombosis (dvt) || id:ukb-a-65	Non-cancer illness code self-reported: deep venous thrombosis (dvt)	Non-cancer illness code self-reported: deep venous thrombosis (dvt) || ||	TRUE	igd	1.77582e-14	6	0.0033	94595	139831757	ebi-a-GCST002216	Triglycerides || id:ebi-a-GCST002216	TRUE	reported	igd	2	TRUE
43	rs645040	T	G	T	G	0.0293	0.000788541	NA	0.773745	FALSE	FALSE	FALSE	ukb-a-65	3	135926622	0.0004083	337159	0.0534503	Non-cancer illness code self-reported: deep venous thrombosis (dvt) || id:ukb-a-65	Non-cancer illness code self-reported: deep venous thrombosis (dvt)	Non-cancer illness code self-reported: deep venous thrombosis (dvt) || ||	TRUE	igd	1.83021e-12	3	0.004	94595	135926622	ebi-a-GCST002216	Triglycerides || id:ebi-a-GCST002216	TRUE	reported	igd	2	TRUE
44	rs676210	A	G	A	G	-0.0733	0.000186473	NA	0.204182	FALSE	FALSE	FALSE	ukb-a-65	2	21231524	0.000423762	337159	0.659906	Non-cancer illness code self-reported: deep venous thrombosis (dvt) || id:ukb-a-65	Non-cancer illness code self-reported: deep venous thrombosis (dvt)	Non-cancer illness code self-reported: deep venous thrombosis (dvt) || ||	TRUE	igd	3.28398e-71	2	0.0039	94595	21231524	ebi-a-GCST002216	Triglycerides || id:ebi-a-GCST002216	TRUE	reported	igd	2	TRUE
45	rs6831256	G	A	G	A	0.0258	-0.000187463	NA	0.421351	FALSE	FALSE	FALSE	ukb-a-65	4	3473139	0.000346075	337159	0.588037	Non-cancer illness code self-reported: deep venous thrombosis (dvt) || id:ukb-a-65	Non-cancer illness code self-reported: deep venous thrombosis (dvt)	Non-cancer illness code self-reported: deep venous thrombosis (dvt) || ||	TRUE	igd	1.60214e-12	4	0.0035	94595	3473139	ebi-a-GCST002216	Triglycerides || id:ebi-a-GCST002216	TRUE	reported	igd	2	TRUE
46	rs6882076	C	T	C	T	0.0286	0.000350912	NA	0.636062	FALSE	FALSE	FALSE	ukb-a-65	5	156390297	0.000354653	337159	0.322443	Non-cancer illness code self-reported: deep venous thrombosis (dvt) || id:ukb-a-65	Non-cancer illness code self-reported: deep venous thrombosis (dvt)	Non-cancer illness code self-reported: deep venous thrombosis (dvt) || ||	TRUE	igd	1.51286e-15	5	0.0035	94595	156390297	ebi-a-GCST002216	Triglycerides || id:ebi-a-GCST002216	TRUE	reported	igd	2	TRUE
47	rs6995541	G	A	G	A	0.0265	-0.000351565	NA	0.287289	FALSE	FALSE	FALSE	ukb-a-65	8	10671260	0.000378822	337159	0.353384	Non-cancer illness code self-reported: deep venous thrombosis (dvt) || id:ukb-a-65	Non-cancer illness code self-reported: deep venous thrombosis (dvt)	Non-cancer illness code self-reported: deep venous thrombosis (dvt) || ||	TRUE	igd	1.34307e-12	8	0.0037	94595	10671260	ebi-a-GCST002216	Triglycerides || id:ebi-a-GCST002216	TRUE	reported	igd	2	TRUE
48	rs719726	T	C	T	C	0.0199	0.00013417	NA	0.575205	FALSE	FALSE	FALSE	ukb-a-65	6	127414801	0.000348304	337159	0.700084	Non-cancer illness code self-reported: deep venous thrombosis (dvt) || id:ukb-a-65	Non-cancer illness code self-reported: deep venous thrombosis (dvt)	Non-cancer illness code self-reported: deep venous thrombosis (dvt) || ||	TRUE	igd	2.48599e-08	6	0.0035	94595	127414801	ebi-a-GCST002216	Triglycerides || id:ebi-a-GCST002216	TRUE	reported	igd	2	TRUE
49	rs7248104	A	G	A	G	-0.0222	7.44666e-05	NA	0.414355	FALSE	FALSE	FALSE	ukb-a-65	19	7224431	0.000347019	337159	0.830088	Non-cancer illness code self-reported: deep venous thrombosis (dvt) || id:ukb-a-65	Non-cancer illness code self-reported: deep venous thrombosis (dvt)	Non-cancer illness code self-reported: deep venous thrombosis (dvt) || ||	TRUE	igd	5.04499e-10	19	0.0034	94595	7224431	ebi-a-GCST002216	Triglycerides || id:ebi-a-GCST002216	TRUE	reported	igd	2	TRUE
50	rs731839	A	G	A	G	-0.0224	0.00147325	NA	0.666541	FALSE	FALSE	FALSE	ukb-a-65	19	33899065	0.000362522	337159	4.82736e-05	Non-cancer illness code self-reported: deep venous thrombosis (dvt) || id:ukb-a-65	Non-cancer illness code self-reported: deep venous thrombosis (dvt)	Non-cancer illness code self-reported: deep venous thrombosis (dvt) || ||	TRUE	igd	2.651e-09	19	0.0036	94595	33899065	ebi-a-GCST002216	Triglycerides || id:ebi-a-GCST002216	TRUE	reported	igd	2	TRUE
51	rs749671	A	G	A	G	-0.0211	-0.000149027	NA	0.371388	FALSE	FALSE	FALSE	ukb-a-65	16	31088347	0.000353395	337159	0.673242	Non-cancer illness code self-reported: deep venous thrombosis (dvt) || id:ukb-a-65	Non-cancer illness code self-reported: deep venous thrombosis (dvt)	Non-cancer illness code self-reported: deep venous thrombosis (dvt) || ||	TRUE	igd	6.10604e-10	16	0.0034	94595	31088347	ebi-a-GCST002216	Triglycerides || id:ebi-a-GCST002216	TRUE	reported	igd	2	TRUE
52	rs8077889	C	A	C	A	0.0252	-0.000346955	NA	0.213519	FALSE	FALSE	FALSE	ukb-a-65	17	41878166	0.000417226	337159	0.40565	Non-cancer illness code self-reported: deep venous thrombosis (dvt) || id:ukb-a-65	Non-cancer illness code self-reported: deep venous thrombosis (dvt)	Non-cancer illness code self-reported: deep venous thrombosis (dvt) || ||	TRUE	igd	9.87893e-09	17	0.0042	94595	41878166	ebi-a-GCST002216	Triglycerides || id:ebi-a-GCST002216	TRUE	reported	igd	2	TRUE
53	rs9686661	T	C	T	C	0.0379	0.000797944	NA	0.200162	FALSE	FALSE	FALSE	ukb-a-65	5	55861786	0.000426506	337159	0.0613621	Non-cancer illness code self-reported: deep venous thrombosis (dvt) || id:ukb-a-65	Non-cancer illness code self-reported: deep venous thrombosis (dvt)	Non-cancer illness code self-reported: deep venous thrombosis (dvt) || ||	TRUE	igd	2.54097e-16	5	0.0044	94595	55861786	ebi-a-GCST002216	Triglycerides || id:ebi-a-GCST002216	TRUE	reported	igd	2	TRUE
54	rs998584	A	C	A	C	0.0293	-0.000199263	NA	0.481717	FALSE	FALSE	FALSE	ukb-a-65	6	43757896	0.000342852	337159	0.561113	Non-cancer illness code self-reported: deep venous thrombosis (dvt) || id:ukb-a-65	Non-cancer illness code self-reported: deep venous thrombosis (dvt)	Non-cancer illness code self-reported: deep venous thrombosis (dvt) || ||	TRUE	igd	3.42373e-15	6	0.0037	94595	43757896	ebi-a-GCST002216	Triglycerides || id:ebi-a-GCST002216	TRUE	reported	igd	2	TRUE

## Sheet: LDL-PE
Table S4. Detailed information of LD-independent SNPs (after clumping process) for exposure （LDL-PE)
	SNP	effect_allele.exposure	other_allele.exposure	effect_allele.outcome	other_allele.outcome	beta.exposure	beta.outcome	eaf.exposure	eaf.outcome	remove	palindromic	ambiguous	id.outcome	chr	pos	se.outcome	samplesize.outcome	pval.outcome	outcome	originalname.outcome	outcome.deprecated	mr_keep.outcome	data_source.outcome	se.exposure	pos.exposure	pval.exposure	chr.exposure	samplesize.exposure	id.exposure	exposure	mr_keep.exposure	pval_origin.exposure	data_source.exposure	action	mr_keep
1	rs10195252	C	T	C	T	-0.0238	6.7755e-05	NA	0.40506	FALSE	FALSE	FALSE	ukb-b-18366	2	165513091	0.000133556	463010	0.61	Diagnoses - main ICD10: I26.9 Pulmonary embolism without mention of acute cor pulmonale || id:ukb-b-18366	Diagnoses - main ICD10: I26.9 Pulmonary embolism without mention of acute cor pulmonale	Diagnoses - main ICD10: I26.9 Pulmonary embolism without mention of acute cor pulmonale || ||	TRUE	igd	0.0039	165513091	3.81197e-08	2	94595	ebi-a-GCST002222	LDL cholesterol || id:ebi-a-GCST002222	TRUE	reported	igd	2	TRUE
2	rs1030431	G	A	G	A	-0.0344	-0.000152322	NA	0.66732	FALSE	FALSE	FALSE	ukb-b-18366	8	59311697	0.00013972	463010	0.28	Diagnoses - main ICD10: I26.9 Pulmonary embolism without mention of acute cor pulmonale || id:ukb-b-18366	Diagnoses - main ICD10: I26.9 Pulmonary embolism without mention of acute cor pulmonale	Diagnoses - main ICD10: I26.9 Pulmonary embolism without mention of acute cor pulmonale || ||	TRUE	igd	0.0038	59311697	5.9676e-17	8	94595	ebi-a-GCST002222	LDL cholesterol || id:ebi-a-GCST002222	TRUE	reported	igd	2	TRUE
3	rs10832962	T	C	T	C	0.032	-1.0363e-07	NA	0.74128	FALSE	FALSE	FALSE	ukb-b-18366	11	18656271	0.000149778	463010	1	Diagnoses - main ICD10: I26.9 Pulmonary embolism without mention of acute cor pulmonale || id:ukb-b-18366	Diagnoses - main ICD10: I26.9 Pulmonary embolism without mention of acute cor pulmonale	Diagnoses - main ICD10: I26.9 Pulmonary embolism without mention of acute cor pulmonale || ||	TRUE	igd	0.004	18656271	6.61912e-14	11	94595	ebi-a-GCST002222	LDL cholesterol || id:ebi-a-GCST002222	TRUE	reported	igd	2	TRUE
4	rs11065987	G	A	G	A	-0.0269	0.000335039	NA	0.416367	FALSE	FALSE	FALSE	ukb-b-18366	12	112072424	0.000132765	463010	0.012	Diagnoses - main ICD10: I26.9 Pulmonary embolism without mention of acute cor pulmonale || id:ukb-b-18366	Diagnoses - main ICD10: I26.9 Pulmonary embolism without mention of acute cor pulmonale	Diagnoses - main ICD10: I26.9 Pulmonary embolism without mention of acute cor pulmonale || ||	TRUE	igd	0.0038	112072424	1.20393e-11	12	94595	ebi-a-GCST002222	LDL cholesterol || id:ebi-a-GCST002222	TRUE	reported	igd	2	TRUE
5	rs1129555	G	A	G	A	-0.0303	0.00015691	NA	0.723683	FALSE	FALSE	FALSE	ukb-b-18366	10	113910721	0.000146509	463010	0.28	Diagnoses - main ICD10: I26.9 Pulmonary embolism without mention of acute cor pulmonale || id:ukb-b-18366	Diagnoses - main ICD10: I26.9 Pulmonary embolism without mention of acute cor pulmonale	Diagnoses - main ICD10: I26.9 Pulmonary embolism without mention of acute cor pulmonale || ||	TRUE	igd	0.004	113910721	1.53815e-13	10	94595	ebi-a-GCST002222	LDL cholesterol || id:ebi-a-GCST002222	TRUE	reported	igd	2	TRUE
6	rs1169288	C	A	C	A	0.0375	-0.000311849	NA	0.316344	FALSE	FALSE	FALSE	ukb-b-18366	12	121416650	0.000141631	463010	0.0280001	Diagnoses - main ICD10: I26.9 Pulmonary embolism without mention of acute cor pulmonale || id:ukb-b-18366	Diagnoses - main ICD10: I26.9 Pulmonary embolism without mention of acute cor pulmonale	Diagnoses - main ICD10: I26.9 Pulmonary embolism without mention of acute cor pulmonale || ||	TRUE	igd	0.004	121416650	6.44763e-21	12	94595	ebi-a-GCST002222	LDL cholesterol || id:ebi-a-GCST002222	TRUE	reported	igd	2	TRUE
7	rs11802413	T	C	T	C	0.0323	0.000112411	NA	0.556918	FALSE	FALSE	FALSE	ukb-b-18366	1	25760920	0.000131842	463010	0.39	Diagnoses - main ICD10: I26.9 Pulmonary embolism without mention of acute cor pulmonale || id:ukb-b-18366	Diagnoses - main ICD10: I26.9 Pulmonary embolism without mention of acute cor pulmonale	Diagnoses - main ICD10: I26.9 Pulmonary embolism without mention of acute cor pulmonale || ||	TRUE	igd	0.0036	25760920	5.27959e-17	1	94595	ebi-a-GCST002222	LDL cholesterol || id:ebi-a-GCST002222	TRUE	reported	igd	2	TRUE
8	rs1250229	C	T	C	T	0.0243	0.000176973	NA	0.738699	FALSE	FALSE	FALSE	ukb-b-18366	2	216304384	0.000149959	463010	0.24	Diagnoses - main ICD10: I26.9 Pulmonary embolism without mention of acute cor pulmonale || id:ukb-b-18366	Diagnoses - main ICD10: I26.9 Pulmonary embolism without mention of acute cor pulmonale	Diagnoses - main ICD10: I26.9 Pulmonary embolism without mention of acute cor pulmonale || ||	TRUE	igd	0.0042	216304384	3.12997e-08	2	94595	ebi-a-GCST002222	LDL cholesterol || id:ebi-a-GCST002222	TRUE	reported	igd	2	TRUE
9	rs12670798	C	T	C	T	0.0344	0.000204229	NA	0.246186	FALSE	FALSE	FALSE	ukb-b-18366	7	21607352	0.000152053	463010	0.18	Diagnoses - main ICD10: I26.9 Pulmonary embolism without mention of acute cor pulmonale || id:ukb-b-18366	Diagnoses - main ICD10: I26.9 Pulmonary embolism without mention of acute cor pulmonale	Diagnoses - main ICD10: I26.9 Pulmonary embolism without mention of acute cor pulmonale || ||	TRUE	igd	0.0043	21607352	4.81172e-14	7	94595	ebi-a-GCST002222	LDL cholesterol || id:ebi-a-GCST002222	TRUE	reported	igd	2	TRUE
10	rs12740374	T	G	T	G	-0.161	0.000273379	NA	0.221167	FALSE	FALSE	FALSE	ukb-b-18366	1	109817590	0.000157746	463010	0.0830004	Diagnoses - main ICD10: I26.9 Pulmonary embolism without mention of acute cor pulmonale || id:ukb-b-18366	Diagnoses - main ICD10: I26.9 Pulmonary embolism without mention of acute cor pulmonale	Diagnoses - main ICD10: I26.9 Pulmonary embolism without mention of acute cor pulmonale || ||	TRUE	igd	0.0044	109817590	1e-200	1	94595	ebi-a-GCST002222	LDL cholesterol || id:ebi-a-GCST002222	TRUE	reported	igd	2	TRUE
11	rs1367117	A	G	A	G	0.1186	-3.20792e-05	NA	0.335116	FALSE	FALSE	FALSE	ukb-b-18366	2	21263900	0.000138644	463010	0.82	Diagnoses - main ICD10: I26.9 Pulmonary embolism without mention of acute cor pulmonale || id:ukb-b-18366	Diagnoses - main ICD10: I26.9 Pulmonary embolism without mention of acute cor pulmonale	Diagnoses - main ICD10: I26.9 Pulmonary embolism without mention of acute cor pulmonale || ||	TRUE	igd	0.004	21263900	9.48418e-183	2	94595	ebi-a-GCST002222	LDL cholesterol || id:ebi-a-GCST002222	TRUE	reported	igd	2	TRUE
12	rs1535	G	A	G	A	-0.0529	-0.000203428	NA	0.346487	FALSE	FALSE	FALSE	ukb-b-18366	11	61597972	0.000137674	463010	0.14	Diagnoses - main ICD10: I26.9 Pulmonary embolism without mention of acute cor pulmonale || id:ukb-b-18366	Diagnoses - main ICD10: I26.9 Pulmonary embolism without mention of acute cor pulmonale	Diagnoses - main ICD10: I26.9 Pulmonary embolism without mention of acute cor pulmonale || ||	TRUE	igd	0.0038	61597972	7.7732e-41	11	94595	ebi-a-GCST002222	LDL cholesterol || id:ebi-a-GCST002222	TRUE	reported	igd	2	TRUE
13	rs1883025	T	C	T	C	-0.0296	-8.91199e-05	NA	0.254668	FALSE	FALSE	FALSE	ukb-b-18366	9	107664301	0.000150284	463010	0.55	Diagnoses - main ICD10: I26.9 Pulmonary embolism without mention of acute cor pulmonale || id:ukb-b-18366	Diagnoses - main ICD10: I26.9 Pulmonary embolism without mention of acute cor pulmonale	Diagnoses - main ICD10: I26.9 Pulmonary embolism without mention of acute cor pulmonale || ||	TRUE	igd	0.0044	107664301	6.14045e-11	9	94595	ebi-a-GCST002222	LDL cholesterol || id:ebi-a-GCST002222	TRUE	reported	igd	2	TRUE
14	rs2000999	A	G	A	G	0.065	-0.000104183	NA	0.189638	FALSE	FALSE	FALSE	ukb-b-18366	16	72108093	0.000166892	463010	0.53	Diagnoses - main ICD10: I26.9 Pulmonary embolism without mention of acute cor pulmonale || id:ukb-b-18366	Diagnoses - main ICD10: I26.9 Pulmonary embolism without mention of acute cor pulmonale	Diagnoses - main ICD10: I26.9 Pulmonary embolism without mention of acute cor pulmonale || ||	TRUE	igd	0.0046	72108093	4.21891e-41	16	94595	ebi-a-GCST002222	LDL cholesterol || id:ebi-a-GCST002222	TRUE	reported	igd	2	TRUE
15	rs2294261	C	A	C	A	-0.0333	-8.86719e-05	NA	0.490138	FALSE	FALSE	FALSE	ukb-b-18366	6	16109163	0.000131193	463010	0.5	Diagnoses - main ICD10: I26.9 Pulmonary embolism without mention of acute cor pulmonale || id:ukb-b-18366	Diagnoses - main ICD10: I26.9 Pulmonary embolism without mention of acute cor pulmonale	Diagnoses - main ICD10: I26.9 Pulmonary embolism without mention of acute cor pulmonale || ||	TRUE	igd	0.0037	16109163	6.57052e-17	6	94595	ebi-a-GCST002222	LDL cholesterol || id:ebi-a-GCST002222	TRUE	reported	igd	2	TRUE
16	rs247616	T	C	T	C	-0.0547	-4.84682e-05	NA	0.324349	FALSE	FALSE	FALSE	ukb-b-18366	16	56989590	0.000140163	463010	0.73	Diagnoses - main ICD10: I26.9 Pulmonary embolism without mention of acute cor pulmonale || id:ukb-b-18366	Diagnoses - main ICD10: I26.9 Pulmonary embolism without mention of acute cor pulmonale	Diagnoses - main ICD10: I26.9 Pulmonary embolism without mention of acute cor pulmonale || ||	TRUE	igd	0.0041	56989590	2.56626e-37	16	94595	ebi-a-GCST002222	LDL cholesterol || id:ebi-a-GCST002222	TRUE	reported	igd	2	TRUE
17	rs2587534	A	G	A	G	0.0391	0.000107426	NA	0.518744	FALSE	FALSE	FALSE	ukb-b-18366	1	234849339	0.000131714	463010	0.41	Diagnoses - main ICD10: I26.9 Pulmonary embolism without mention of acute cor pulmonale || id:ukb-b-18366	Diagnoses - main ICD10: I26.9 Pulmonary embolism without mention of acute cor pulmonale	Diagnoses - main ICD10: I26.9 Pulmonary embolism without mention of acute cor pulmonale || ||	TRUE	igd	0.0037	234849339	8.05564e-25	1	94595	ebi-a-GCST002222	LDL cholesterol || id:ebi-a-GCST002222	TRUE	reported	igd	2	TRUE
18	rs2642438	G	A	G	A	0.0352	3.64713e-05	NA	0.702648	FALSE	FALSE	FALSE	ukb-b-18366	1	220970028	0.00014328	463010	0.8	Diagnoses - main ICD10: I26.9 Pulmonary embolism without mention of acute cor pulmonale || id:ukb-b-18366	Diagnoses - main ICD10: I26.9 Pulmonary embolism without mention of acute cor pulmonale	Diagnoses - main ICD10: I26.9 Pulmonary embolism without mention of acute cor pulmonale || ||	TRUE	igd	0.0042	220970028	7.31813e-16	1	94595	ebi-a-GCST002222	LDL cholesterol || id:ebi-a-GCST002222	TRUE	reported	igd	2	TRUE
19	rs2710642	A	G	A	G	0.0239	0.000223051	NA	0.671714	FALSE	FALSE	FALSE	ukb-b-18366	2	63149557	0.000139273	463010	0.11	Diagnoses - main ICD10: I26.9 Pulmonary embolism without mention of acute cor pulmonale || id:ukb-b-18366	Diagnoses - main ICD10: I26.9 Pulmonary embolism without mention of acute cor pulmonale	Diagnoses - main ICD10: I26.9 Pulmonary embolism without mention of acute cor pulmonale || ||	TRUE	igd	0.0038	63149557	6.08906e-09	2	94595	ebi-a-GCST002222	LDL cholesterol || id:ebi-a-GCST002222	TRUE	reported	igd	2	TRUE
20	rs2737252	A	G	A	G	-0.0314	4.2119e-05	NA	0.280497	FALSE	FALSE	FALSE	ukb-b-18366	8	116663898	0.000145987	463010	0.77	Diagnoses - main ICD10: I26.9 Pulmonary embolism without mention of acute cor pulmonale || id:ukb-b-18366	Diagnoses - main ICD10: I26.9 Pulmonary embolism without mention of acute cor pulmonale	Diagnoses - main ICD10: I26.9 Pulmonary embolism without mention of acute cor pulmonale || ||	TRUE	igd	0.0041	116663898	7.03882e-14	8	94595	ebi-a-GCST002222	LDL cholesterol || id:ebi-a-GCST002222	TRUE	reported	igd	2	TRUE
21	rs2738459	C	A	C	A	-0.0532	7.96353e-05	NA	0.459065	FALSE	FALSE	FALSE	ukb-b-18366	19	11238473	0.000131654	463010	0.55	Diagnoses - main ICD10: I26.9 Pulmonary embolism without mention of acute cor pulmonale || id:ukb-b-18366	Diagnoses - main ICD10: I26.9 Pulmonary embolism without mention of acute cor pulmonale	Diagnoses - main ICD10: I26.9 Pulmonary embolism without mention of acute cor pulmonale || ||	TRUE	igd	0.0058	11238473	2.261e-19	19	94595	ebi-a-GCST002222	LDL cholesterol || id:ebi-a-GCST002222	TRUE	reported	igd	2	TRUE
23	rs314253	C	T	C	T	-0.0242	1.31217e-05	NA	0.348983	FALSE	FALSE	FALSE	ukb-b-18366	17	7091650	0.000137278	463010	0.92	Diagnoses - main ICD10: I26.9 Pulmonary embolism without mention of acute cor pulmonale || id:ukb-b-18366	Diagnoses - main ICD10: I26.9 Pulmonary embolism without mention of acute cor pulmonale	Diagnoses - main ICD10: I26.9 Pulmonary embolism without mention of acute cor pulmonale || ||	TRUE	igd	0.0038	7091650	3.43598e-10	17	94595	ebi-a-GCST002222	LDL cholesterol || id:ebi-a-GCST002222	TRUE	reported	igd	2	TRUE
24	rs364585	G	A	G	A	0.0249	-9.28329e-05	NA	0.608739	FALSE	FALSE	FALSE	ukb-b-18366	20	12962718	0.000134251	463010	0.49	Diagnoses - main ICD10: I26.9 Pulmonary embolism without mention of acute cor pulmonale || id:ukb-b-18366	Diagnoses - main ICD10: I26.9 Pulmonary embolism without mention of acute cor pulmonale	Diagnoses - main ICD10: I26.9 Pulmonary embolism without mention of acute cor pulmonale || ||	TRUE	igd	0.0038	12962718	4.27799e-10	20	94595	ebi-a-GCST002222	LDL cholesterol || id:ebi-a-GCST002222	TRUE	reported	igd	2	TRUE
25	rs4530754	A	G	A	G	0.0275	2.36411e-05	NA	0.544846	FALSE	FALSE	FALSE	ukb-b-18366	5	122855416	0.000131458	463010	0.86	Diagnoses - main ICD10: I26.9 Pulmonary embolism without mention of acute cor pulmonale || id:ukb-b-18366	Diagnoses - main ICD10: I26.9 Pulmonary embolism without mention of acute cor pulmonale	Diagnoses - main ICD10: I26.9 Pulmonary embolism without mention of acute cor pulmonale || ||	TRUE	igd	0.0036	122855416	3.57602e-12	5	94595	ebi-a-GCST002222	LDL cholesterol || id:ebi-a-GCST002222	TRUE	reported	igd	2	TRUE
26	rs6016373	G	A	G	A	-0.0349	9.73309e-05	NA	0.405523	FALSE	FALSE	FALSE	ukb-b-18366	20	39154095	0.000135623	463010	0.47	Diagnoses - main ICD10: I26.9 Pulmonary embolism without mention of acute cor pulmonale || id:ukb-b-18366	Diagnoses - main ICD10: I26.9 Pulmonary embolism without mention of acute cor pulmonale	Diagnoses - main ICD10: I26.9 Pulmonary embolism without mention of acute cor pulmonale || ||	TRUE	igd	0.0037	39154095	7.94694e-19	20	94595	ebi-a-GCST002222	LDL cholesterol || id:ebi-a-GCST002222	TRUE	reported	igd	2	TRUE
27	rs6065311	C	T	C	T	0.0417	0.000199252	NA	0.478845	FALSE	FALSE	FALSE	ukb-b-18366	20	39724338	0.000131199	463010	0.13	Diagnoses - main ICD10: I26.9 Pulmonary embolism without mention of acute cor pulmonale || id:ukb-b-18366	Diagnoses - main ICD10: I26.9 Pulmonary embolism without mention of acute cor pulmonale	Diagnoses - main ICD10: I26.9 Pulmonary embolism without mention of acute cor pulmonale || ||	TRUE	igd	0.0036	39724338	1.65615e-30	20	94595	ebi-a-GCST002222	LDL cholesterol || id:ebi-a-GCST002222	TRUE	reported	igd	2	TRUE
28	rs6544713	C	T	C	T	-0.0806	7.50303e-05	NA	0.676842	FALSE	FALSE	FALSE	ukb-b-18366	2	44073881	0.00013999	463010	0.59	Diagnoses - main ICD10: I26.9 Pulmonary embolism without mention of acute cor pulmonale || id:ukb-b-18366	Diagnoses - main ICD10: I26.9 Pulmonary embolism without mention of acute cor pulmonale	Diagnoses - main ICD10: I26.9 Pulmonary embolism without mention of acute cor pulmonale || ||	TRUE	igd	0.0041	44073881	4.84284e-83	2	94595	ebi-a-GCST002222	LDL cholesterol || id:ebi-a-GCST002222	TRUE	reported	igd	2	TRUE
29	rs6603981	T	C	T	C	0.034	-0.00030444	NA	0.794812	FALSE	FALSE	FALSE	ukb-b-18366	1	92993807	0.000161554	463010	0.0599998	Diagnoses - main ICD10: I26.9 Pulmonary embolism without mention of acute cor pulmonale || id:ukb-b-18366	Diagnoses - main ICD10: I26.9 Pulmonary embolism without mention of acute cor pulmonale	Diagnoses - main ICD10: I26.9 Pulmonary embolism without mention of acute cor pulmonale || ||	TRUE	igd	0.0044	92993807	3.09813e-13	1	94595	ebi-a-GCST002222	LDL cholesterol || id:ebi-a-GCST002222	TRUE	reported	igd	2	TRUE
30	rs6818397	G	T	G	T	-0.0224	7.91119e-05	NA	0.614652	FALSE	FALSE	FALSE	ukb-b-18366	4	3434885	0.000135429	463010	0.56	Diagnoses - main ICD10: I26.9 Pulmonary embolism without mention of acute cor pulmonale || id:ukb-b-18366	Diagnoses - main ICD10: I26.9 Pulmonary embolism without mention of acute cor pulmonale	Diagnoses - main ICD10: I26.9 Pulmonary embolism without mention of acute cor pulmonale || ||	TRUE	igd	0.004	3434885	1.67699e-08	4	94595	ebi-a-GCST002222	LDL cholesterol || id:ebi-a-GCST002222	TRUE	reported	igd	2	TRUE
31	rs6882076	C	T	C	T	0.0456	-3.92082e-06	NA	0.634386	FALSE	FALSE	FALSE	ukb-b-18366	5	156390297	0.000135947	463010	0.98	Diagnoses - main ICD10: I26.9 Pulmonary embolism without mention of acute cor pulmonale || id:ukb-b-18366	Diagnoses - main ICD10: I26.9 Pulmonary embolism without mention of acute cor pulmonale	Diagnoses - main ICD10: I26.9 Pulmonary embolism without mention of acute cor pulmonale || ||	TRUE	igd	0.0038	156390297	3.30979e-31	5	94595	ebi-a-GCST002222	LDL cholesterol || id:ebi-a-GCST002222	TRUE	reported	igd	2	TRUE
32	rs6935921	T	C	T	C	0.0298	-2.32824e-05	NA	0.699954	FALSE	FALSE	FALSE	ukb-b-18366	6	161108536	0.00014327	463010	0.87	Diagnoses - main ICD10: I26.9 Pulmonary embolism without mention of acute cor pulmonale || id:ukb-b-18366	Diagnoses - main ICD10: I26.9 Pulmonary embolism without mention of acute cor pulmonale	Diagnoses - main ICD10: I26.9 Pulmonary embolism without mention of acute cor pulmonale || ||	TRUE	igd	0.0042	161108536	3.41822e-11	6	94595	ebi-a-GCST002222	LDL cholesterol || id:ebi-a-GCST002222	TRUE	reported	igd	2	TRUE
33	rs7225700	C	T	C	T	0.0297	0.000159885	NA	0.644614	FALSE	FALSE	FALSE	ukb-b-18366	17	45391804	0.000136988	463010	0.24	Diagnoses - main ICD10: I26.9 Pulmonary embolism without mention of acute cor pulmonale || id:ukb-b-18366	Diagnoses - main ICD10: I26.9 Pulmonary embolism without mention of acute cor pulmonale	Diagnoses - main ICD10: I26.9 Pulmonary embolism without mention of acute cor pulmonale || ||	TRUE	igd	0.0038	45391804	3.55795e-13	17	94595	ebi-a-GCST002222	LDL cholesterol || id:ebi-a-GCST002222	TRUE	reported	igd	2	TRUE
35	rs7551981	T	G	T	G	0.0472	-2.34098e-05	NA	0.624957	FALSE	FALSE	FALSE	ukb-b-18366	1	55719166	0.000135381	463010	0.86	Diagnoses - main ICD10: I26.9 Pulmonary embolism without mention of acute cor pulmonale || id:ukb-b-18366	Diagnoses - main ICD10: I26.9 Pulmonary embolism without mention of acute cor pulmonale	Diagnoses - main ICD10: I26.9 Pulmonary embolism without mention of acute cor pulmonale || ||	TRUE	igd	0.0038	55719166	1.36207e-33	1	94595	ebi-a-GCST002222	LDL cholesterol || id:ebi-a-GCST002222	TRUE	reported	igd	2	TRUE
36	rs7703051	A	C	A	C	0.0727	0.000115137	NA	0.375395	FALSE	FALSE	FALSE	ukb-b-18366	5	74625487	0.000135216	463010	0.39	Diagnoses - main ICD10: I26.9 Pulmonary embolism without mention of acute cor pulmonale || id:ukb-b-18366	Diagnoses - main ICD10: I26.9 Pulmonary embolism without mention of acute cor pulmonale	Diagnoses - main ICD10: I26.9 Pulmonary embolism without mention of acute cor pulmonale || ||	TRUE	igd	0.0037	74625487	1.39991e-77	5	94595	ebi-a-GCST002222	LDL cholesterol || id:ebi-a-GCST002222	TRUE	reported	igd	2	TRUE
37	rs7832643	T	G	T	G	0.0339	9.94606e-05	NA	0.403742	FALSE	FALSE	FALSE	ukb-b-18366	8	145022657	0.000134091	463010	0.46	Diagnoses - main ICD10: I26.9 Pulmonary embolism without mention of acute cor pulmonale || id:ukb-b-18366	Diagnoses - main ICD10: I26.9 Pulmonary embolism without mention of acute cor pulmonale	Diagnoses - main ICD10: I26.9 Pulmonary embolism without mention of acute cor pulmonale || ||	TRUE	igd	0.0038	145022657	2.67116e-17	8	94595	ebi-a-GCST002222	LDL cholesterol || id:ebi-a-GCST002222	TRUE	reported	igd	2	TRUE
38	rs8017377	A	G	A	G	0.0303	-0.000169487	NA	0.473973	FALSE	FALSE	FALSE	ukb-b-18366	14	24883887	0.000131124	463010	0.2	Diagnoses - main ICD10: I26.9 Pulmonary embolism without mention of acute cor pulmonale || id:ukb-b-18366	Diagnoses - main ICD10: I26.9 Pulmonary embolism without mention of acute cor pulmonale	Diagnoses - main ICD10: I26.9 Pulmonary embolism without mention of acute cor pulmonale || ||	TRUE	igd	0.0038	24883887	2.51594e-15	14	94595	ebi-a-GCST002222	LDL cholesterol || id:ebi-a-GCST002222	TRUE	reported	igd	2	TRUE
39	rs868943	A	G	A	G	-0.0264	0.000428599	NA	0.42376	FALSE	FALSE	FALSE	ukb-b-18366	6	116337503	0.000132405	463010	0.0012	Diagnoses - main ICD10: I26.9 Pulmonary embolism without mention of acute cor pulmonale || id:ukb-b-18366	Diagnoses - main ICD10: I26.9 Pulmonary embolism without mention of acute cor pulmonale	Diagnoses - main ICD10: I26.9 Pulmonary embolism without mention of acute cor pulmonale || ||	TRUE	igd	0.0037	116337503	8.43918e-11	6	94595	ebi-a-GCST002222	LDL cholesterol || id:ebi-a-GCST002222	TRUE	reported	igd	2	TRUE
40	rs9534262	C	T	C	T	-0.0241	-3.75074e-05	NA	0.524706	FALSE	FALSE	FALSE	ukb-b-18366	13	32936646	0.000131229	463010	0.780001	Diagnoses - main ICD10: I26.9 Pulmonary embolism without mention of acute cor pulmonale || id:ukb-b-18366	Diagnoses - main ICD10: I26.9 Pulmonary embolism without mention of acute cor pulmonale	Diagnoses - main ICD10: I26.9 Pulmonary embolism without mention of acute cor pulmonale || ||	TRUE	igd	0.0036	32936646	4.44529e-11	13	94595	ebi-a-GCST002222	LDL cholesterol || id:ebi-a-GCST002222	TRUE	reported	igd	2	TRUE
41	rs9875338	A	G	A	G	-0.027	4.6691e-05	NA	0.400451	FALSE	FALSE	FALSE	ukb-b-18366	3	12296469	0.000133761	463010	0.73	Diagnoses - main ICD10: I26.9 Pulmonary embolism without mention of acute cor pulmonale || id:ukb-b-18366	Diagnoses - main ICD10: I26.9 Pulmonary embolism without mention of acute cor pulmonale	Diagnoses - main ICD10: I26.9 Pulmonary embolism without mention of acute cor pulmonale || ||	TRUE	igd	0.0037	12296469	2.21004e-11	3	94595	ebi-a-GCST002222	LDL cholesterol || id:ebi-a-GCST002222	TRUE	reported	igd	2	TRUE

## Sheet: HDL-PE
Table S5. Detailed information of LD-independent SNPs (after clumping process) for exposure (HDL-PE)
	SNP	effect_allele.exposure	other_allele.exposure	effect_allele.outcome	other_allele.outcome	beta.exposure	beta.outcome	eaf.exposure	eaf.outcome	remove	palindromic	ambiguous	id.outcome	chr	pos	se.outcome	samplesize.outcome	pval.outcome	outcome	originalname.outcome	outcome.deprecated	mr_keep.outcome	data_source.outcome	proxy.outcome	target_snp.outcome	proxy_snp.outcome	target_a1.outcome	target_a2.outcome	proxy_a1.outcome	proxy_a2.outcome	samplesize.exposure	chr.exposure	se.exposure	pval.exposure	pos.exposure	id.exposure	exposure	mr_keep.exposure	pval_origin.exposure	data_source.exposure	action	mr_keep
1	rs10087900	A	G	A	G	-0.0231	-8.80724e-05	NA	0.44898	FALSE	FALSE	FALSE	ukb-b-18366	8	144303418	0.000131631	463010	0.5	Diagnoses - main ICD10: I26.9 Pulmonary embolism without mention of acute cor pulmonale || id:ukb-b-18366	Diagnoses - main ICD10: I26.9 Pulmonary embolism without mention of acute cor pulmonale	Diagnoses - main ICD10: I26.9 Pulmonary embolism without mention of acute cor pulmonale || ||	TRUE	igd	NA	NA	NA	NA	NA	NA	NA	94595	8	0.0036	2.174e-09	144303418	ebi-a-GCST002223	HDL cholesterol || id:ebi-a-GCST002223	TRUE	reported	igd	2	TRUE
2	rs10282707	T	C	T	C	-0.025	-0.000159597	NA	0.397011	FALSE	FALSE	FALSE	ukb-b-18366	7	17911038	0.000133887	463010	0.23	Diagnoses - main ICD10: I26.9 Pulmonary embolism without mention of acute cor pulmonale || id:ukb-b-18366	Diagnoses - main ICD10: I26.9 Pulmonary embolism without mention of acute cor pulmonale	Diagnoses - main ICD10: I26.9 Pulmonary embolism without mention of acute cor pulmonale || ||	TRUE	igd	NA	NA	NA	NA	NA	NA	NA	94595	7	0.0035	1.02494e-11	17911038	ebi-a-GCST002223	HDL cholesterol || id:ebi-a-GCST002223	TRUE	reported	igd	2	TRUE
3	rs10468017	T	C	T	C	0.1179	0.000134104	NA	0.295993	FALSE	FALSE	FALSE	ukb-b-18366	15	58678512	0.000143707	463010	0.35	Diagnoses - main ICD10: I26.9 Pulmonary embolism without mention of acute cor pulmonale || id:ukb-b-18366	Diagnoses - main ICD10: I26.9 Pulmonary embolism without mention of acute cor pulmonale	Diagnoses - main ICD10: I26.9 Pulmonary embolism without mention of acute cor pulmonale || ||	TRUE	igd	NA	NA	NA	NA	NA	NA	NA	94595	15	0.0038	1.2106e-188	58678512	ebi-a-GCST002223	HDL cholesterol || id:ebi-a-GCST002223	TRUE	reported	igd	2	TRUE
4	rs1047891	A	C	A	C	-0.0269	3.41832e-06	NA	0.315766	FALSE	FALSE	FALSE	ukb-b-18366	2	211540507	0.00014088	463010	0.98	Diagnoses - main ICD10: I26.9 Pulmonary embolism without mention of acute cor pulmonale || id:ukb-b-18366	Diagnoses - main ICD10: I26.9 Pulmonary embolism without mention of acute cor pulmonale	Diagnoses - main ICD10: I26.9 Pulmonary embolism without mention of acute cor pulmonale || ||	TRUE	igd	NA	NA	NA	NA	NA	NA	NA	94595	2	0.0039	8.72991e-10	211540507	ebi-a-GCST002223	HDL cholesterol || id:ebi-a-GCST002223	TRUE	reported	igd	2	TRUE
5	rs10761771	C	T	C	T	0.0198	0.000148636	NA	0.4733	FALSE	FALSE	FALSE	ukb-b-18366	10	65230164	0.000131259	463010	0.26	Diagnoses - main ICD10: I26.9 Pulmonary embolism without mention of acute cor pulmonale || id:ukb-b-18366	Diagnoses - main ICD10: I26.9 Pulmonary embolism without mention of acute cor pulmonale	Diagnoses - main ICD10: I26.9 Pulmonary embolism without mention of acute cor pulmonale || ||	TRUE	igd	NA	NA	NA	NA	NA	NA	NA	94595	10	0.0034	4.12003e-09	65230164	ebi-a-GCST002223	HDL cholesterol || id:ebi-a-GCST002223	TRUE	reported	igd	2	TRUE
6	rs10808546	T	C	T	C	0.0409	6.72514e-05	NA	0.446638	FALSE	FALSE	FALSE	ukb-b-18366	8	126495818	0.000132225	463010	0.61	Diagnoses - main ICD10: I26.9 Pulmonary embolism without mention of acute cor pulmonale || id:ukb-b-18366	Diagnoses - main ICD10: I26.9 Pulmonary embolism without mention of acute cor pulmonale	Diagnoses - main ICD10: I26.9 Pulmonary embolism without mention of acute cor pulmonale || ||	TRUE	igd	NA	NA	NA	NA	NA	NA	NA	94595	8	0.0034	4.10582e-30	126495818	ebi-a-GCST002223	HDL cholesterol || id:ebi-a-GCST002223	TRUE	reported	igd	2	TRUE
7	rs11045163	G	A	G	A	0.0217	-3.51647e-05	NA	0.430607	FALSE	FALSE	FALSE	ukb-b-18366	12	20463526	0.000132575	463010	0.79	Diagnoses - main ICD10: I26.9 Pulmonary embolism without mention of acute cor pulmonale || id:ukb-b-18366	Diagnoses - main ICD10: I26.9 Pulmonary embolism without mention of acute cor pulmonale	Diagnoses - main ICD10: I26.9 Pulmonary embolism without mention of acute cor pulmonale || ||	TRUE	igd	NA	NA	NA	NA	NA	NA	NA	94595	12	0.0035	3.19602e-09	20463526	ebi-a-GCST002223	HDL cholesterol || id:ebi-a-GCST002223	TRUE	reported	igd	2	TRUE
8	rs11065987	G	A	G	A	-0.0222	0.000335039	NA	0.416367	FALSE	FALSE	FALSE	ukb-b-18366	12	112072424	0.000132765	463010	0.012	Diagnoses - main ICD10: I26.9 Pulmonary embolism without mention of acute cor pulmonale || id:ukb-b-18366	Diagnoses - main ICD10: I26.9 Pulmonary embolism without mention of acute cor pulmonale	Diagnoses - main ICD10: I26.9 Pulmonary embolism without mention of acute cor pulmonale || ||	TRUE	igd	NA	NA	NA	NA	NA	NA	NA	94595	12	0.0035	1.22501e-09	112072424	ebi-a-GCST002223	HDL cholesterol || id:ebi-a-GCST002223	TRUE	reported	igd	2	TRUE
9	rs12133576	G	A	G	A	-0.0243	-0.000260518	NA	0.631057	FALSE	FALSE	FALSE	ukb-b-18366	1	93816400	0.000135641	463010	0.0549997	Diagnoses - main ICD10: I26.9 Pulmonary embolism without mention of acute cor pulmonale || id:ukb-b-18366	Diagnoses - main ICD10: I26.9 Pulmonary embolism without mention of acute cor pulmonale	Diagnoses - main ICD10: I26.9 Pulmonary embolism without mention of acute cor pulmonale || ||	TRUE	igd	NA	NA	NA	NA	NA	NA	NA	94595	1	0.0035	6.15035e-11	93816400	ebi-a-GCST002223	HDL cholesterol || id:ebi-a-GCST002223	TRUE	reported	igd	2	TRUE
10	rs12145743	G	T	G	T	0.0203	-0.000209505	NA	0.337395	FALSE	FALSE	FALSE	ukb-b-18366	1	156700651	0.000138499	463010	0.13	Diagnoses - main ICD10: I26.9 Pulmonary embolism without mention of acute cor pulmonale || id:ukb-b-18366	Diagnoses - main ICD10: I26.9 Pulmonary embolism without mention of acute cor pulmonale	Diagnoses - main ICD10: I26.9 Pulmonary embolism without mention of acute cor pulmonale || ||	TRUE	igd	NA	NA	NA	NA	NA	NA	NA	94595	1	0.0036	1.80302e-08	156700651	ebi-a-GCST002223	HDL cholesterol || id:ebi-a-GCST002223	TRUE	reported	igd	2	TRUE
11	rs12740374	T	G	T	G	0.0343	0.000273379	NA	0.221167	FALSE	FALSE	FALSE	ukb-b-18366	1	109817590	0.000157746	463010	0.0830004	Diagnoses - main ICD10: I26.9 Pulmonary embolism without mention of acute cor pulmonale || id:ukb-b-18366	Diagnoses - main ICD10: I26.9 Pulmonary embolism without mention of acute cor pulmonale	Diagnoses - main ICD10: I26.9 Pulmonary embolism without mention of acute cor pulmonale || ||	TRUE	igd	NA	NA	NA	NA	NA	NA	NA	94595	1	0.0041	1.68694e-15	109817590	ebi-a-GCST002223	HDL cholesterol || id:ebi-a-GCST002223	TRUE	reported	igd	2	TRUE
12	rs1279840	C	T	C	T	-0.0301	0.000259302	NA	0.749941	FALSE	FALSE	FALSE	ukb-b-18366	3	136006576	0.000151514	463010	0.0870001	Diagnoses - main ICD10: I26.9 Pulmonary embolism without mention of acute cor pulmonale || id:ukb-b-18366	Diagnoses - main ICD10: I26.9 Pulmonary embolism without mention of acute cor pulmonale	Diagnoses - main ICD10: I26.9 Pulmonary embolism without mention of acute cor pulmonale || ||	TRUE	igd	NA	NA	NA	NA	NA	NA	NA	94595	3	0.004	2.13501e-12	136006576	ebi-a-GCST002223	HDL cholesterol || id:ebi-a-GCST002223	TRUE	reported	igd	2	TRUE
13	rs16842	C	T	C	T	-0.03	-0.000489721	NA	0.285564	FALSE	FALSE	FALSE	ukb-b-18366	8	19968929	0.000145451	463010	0.000759994	Diagnoses - main ICD10: I26.9 Pulmonary embolism without mention of acute cor pulmonale || id:ukb-b-18366	Diagnoses - main ICD10: I26.9 Pulmonary embolism without mention of acute cor pulmonale	Diagnoses - main ICD10: I26.9 Pulmonary embolism without mention of acute cor pulmonale || ||	TRUE	igd	NA	NA	NA	NA	NA	NA	NA	94595	8	0.0038	3.82208e-14	19968929	ebi-a-GCST002223	HDL cholesterol || id:ebi-a-GCST002223	TRUE	reported	igd	2	TRUE
14	rs1689797	A	C	A	C	-0.0358	-0.000183639	NA	0.333474	FALSE	FALSE	FALSE	ukb-b-18366	1	182150978	0.000139074	463010	0.19	Diagnoses - main ICD10: I26.9 Pulmonary embolism without mention of acute cor pulmonale || id:ukb-b-18366	Diagnoses - main ICD10: I26.9 Pulmonary embolism without mention of acute cor pulmonale	Diagnoses - main ICD10: I26.9 Pulmonary embolism without mention of acute cor pulmonale || ||	TRUE	igd	NA	NA	NA	NA	NA	NA	NA	94595	1	0.0036	2.85167e-21	182150978	ebi-a-GCST002223	HDL cholesterol || id:ebi-a-GCST002223	TRUE	reported	igd	2	TRUE
15	rs174535	C	T	C	T	-0.0392	-0.000262383	NA	0.350216	FALSE	FALSE	FALSE	ukb-b-18366	11	61551356	0.00013742	463010	0.0560003	Diagnoses - main ICD10: I26.9 Pulmonary embolism without mention of acute cor pulmonale || id:ukb-b-18366	Diagnoses - main ICD10: I26.9 Pulmonary embolism without mention of acute cor pulmonale	Diagnoses - main ICD10: I26.9 Pulmonary embolism without mention of acute cor pulmonale || ||	TRUE	igd	NA	NA	NA	NA	NA	NA	NA	94595	11	0.0035	9.03649e-28	61551356	ebi-a-GCST002223	HDL cholesterol || id:ebi-a-GCST002223	TRUE	reported	igd	2	TRUE
16	rs181362	T	C	T	C	-0.0379	0.000117152	NA	0.19235	FALSE	FALSE	FALSE	ukb-b-18366	22	21932068	0.000166006	463010	0.48	Diagnoses - main ICD10: I26.9 Pulmonary embolism without mention of acute cor pulmonale || id:ukb-b-18366	Diagnoses - main ICD10: I26.9 Pulmonary embolism without mention of acute cor pulmonale	Diagnoses - main ICD10: I26.9 Pulmonary embolism without mention of acute cor pulmonale || ||	TRUE	igd	NA	NA	NA	NA	NA	NA	NA	94595	22	0.0042	4.30328e-18	21932068	ebi-a-GCST002223	HDL cholesterol || id:ebi-a-GCST002223	TRUE	reported	igd	2	TRUE
17	rs1883025	T	C	T	C	-0.0698	-8.91199e-05	NA	0.254668	FALSE	FALSE	FALSE	ukb-b-18366	9	107664301	0.000150284	463010	0.55	Diagnoses - main ICD10: I26.9 Pulmonary embolism without mention of acute cor pulmonale || id:ukb-b-18366	Diagnoses - main ICD10: I26.9 Pulmonary embolism without mention of acute cor pulmonale	Diagnoses - main ICD10: I26.9 Pulmonary embolism without mention of acute cor pulmonale || ||	TRUE	igd	NA	NA	NA	NA	NA	NA	NA	94595	9	0.0041	1.49589e-65	107664301	ebi-a-GCST002223	HDL cholesterol || id:ebi-a-GCST002223	TRUE	reported	igd	2	TRUE
18	rs1942880	T	C	T	C	-0.0228	-0.000129004	NA	0.329192	FALSE	FALSE	FALSE	ukb-b-18366	18	57793209	0.000140175	463010	0.36	Diagnoses - main ICD10: I26.9 Pulmonary embolism without mention of acute cor pulmonale || id:ukb-b-18366	Diagnoses - main ICD10: I26.9 Pulmonary embolism without mention of acute cor pulmonale	Diagnoses - main ICD10: I26.9 Pulmonary embolism without mention of acute cor pulmonale || ||	TRUE	igd	NA	NA	NA	NA	NA	NA	NA	94595	18	0.0036	1.29101e-08	57793209	ebi-a-GCST002223	HDL cholesterol || id:ebi-a-GCST002223	TRUE	reported	igd	2	TRUE
19	rs1980493	C	T	C	T	-0.0318	2.48217e-05	NA	0.190476	FALSE	FALSE	FALSE	ukb-b-18366	6	32380208	0.000166643	463010	0.88	Diagnoses - main ICD10: I26.9 Pulmonary embolism without mention of acute cor pulmonale || id:ukb-b-18366	Diagnoses - main ICD10: I26.9 Pulmonary embolism without mention of acute cor pulmonale	Diagnoses - main ICD10: I26.9 Pulmonary embolism without mention of acute cor pulmonale || ||	TRUE	igd	TRUE	rs1980493	rs3129963	C	T	G	A	94595	6	0.0048	3.764e-10	32363215	ebi-a-GCST002223	HDL cholesterol || id:ebi-a-GCST002223	TRUE	reported	igd	2	TRUE
20	rs205262	G	A	G	A	-0.0283	0.000190132	NA	0.269008	FALSE	FALSE	FALSE	ukb-b-18366	6	34563164	0.000147693	463010	0.2	Diagnoses - main ICD10: I26.9 Pulmonary embolism without mention of acute cor pulmonale || id:ukb-b-18366	Diagnoses - main ICD10: I26.9 Pulmonary embolism without mention of acute cor pulmonale	Diagnoses - main ICD10: I26.9 Pulmonary embolism without mention of acute cor pulmonale || ||	TRUE	igd	NA	NA	NA	NA	NA	NA	NA	94595	6	0.0039	3.87793e-13	34563164	ebi-a-GCST002223	HDL cholesterol || id:ebi-a-GCST002223	TRUE	reported	igd	2	TRUE
21	rs2240327	G	A	G	A	0.0242	-0.000114766	NA	0.477341	FALSE	FALSE	FALSE	ukb-b-18366	3	50113034	0.000131071	463010	0.38	Diagnoses - main ICD10: I26.9 Pulmonary embolism without mention of acute cor pulmonale || id:ukb-b-18366	Diagnoses - main ICD10: I26.9 Pulmonary embolism without mention of acute cor pulmonale	Diagnoses - main ICD10: I26.9 Pulmonary embolism without mention of acute cor pulmonale || ||	TRUE	igd	NA	NA	NA	NA	NA	NA	NA	94595	3	0.0034	1.10994e-11	50113034	ebi-a-GCST002223	HDL cholesterol || id:ebi-a-GCST002223	TRUE	reported	igd	2	TRUE
22	rs2241210	G	A	G	A	0.0332	3.23178e-05	NA	0.524012	FALSE	FALSE	FALSE	ukb-b-18366	12	109950144	0.000131103	463010	0.81	Diagnoses - main ICD10: I26.9 Pulmonary embolism without mention of acute cor pulmonale || id:ukb-b-18366	Diagnoses - main ICD10: I26.9 Pulmonary embolism without mention of acute cor pulmonale	Diagnoses - main ICD10: I26.9 Pulmonary embolism without mention of acute cor pulmonale || ||	TRUE	igd	NA	NA	NA	NA	NA	NA	NA	94595	12	0.0035	2.48886e-20	109950144	ebi-a-GCST002223	HDL cholesterol || id:ebi-a-GCST002223	TRUE	reported	igd	2	TRUE
23	rs2255141	G	A	G	A	-0.0337	0.000166383	NA	0.723829	FALSE	FALSE	FALSE	ukb-b-18366	10	113933886	0.000146386	463010	0.26	Diagnoses - main ICD10: I26.9 Pulmonary embolism without mention of acute cor pulmonale || id:ukb-b-18366	Diagnoses - main ICD10: I26.9 Pulmonary embolism without mention of acute cor pulmonale	Diagnoses - main ICD10: I26.9 Pulmonary embolism without mention of acute cor pulmonale || ||	TRUE	igd	NA	NA	NA	NA	NA	NA	NA	94595	10	0.0037	2.3518e-17	113933886	ebi-a-GCST002223	HDL cholesterol || id:ebi-a-GCST002223	TRUE	reported	igd	2	TRUE
24	rs2278236	A	G	A	G	0.0331	0.000158107	NA	0.516539	FALSE	FALSE	FALSE	ukb-b-18366	19	8431581	0.000131231	463010	0.23	Diagnoses - main ICD10: I26.9 Pulmonary embolism without mention of acute cor pulmonale || id:ukb-b-18366	Diagnoses - main ICD10: I26.9 Pulmonary embolism without mention of acute cor pulmonale	Diagnoses - main ICD10: I26.9 Pulmonary embolism without mention of acute cor pulmonale || ||	TRUE	igd	NA	NA	NA	NA	NA	NA	NA	94595	19	0.0035	3.18493e-18	8431581	ebi-a-GCST002223	HDL cholesterol || id:ebi-a-GCST002223	TRUE	reported	igd	2	TRUE
25	rs2288911	G	T	G	T	0.0302	-2.66704e-05	NA	0.500121	FALSE	FALSE	FALSE	ukb-b-18366	19	45449284	0.00013134	463010	0.84	Diagnoses - main ICD10: I26.9 Pulmonary embolism without mention of acute cor pulmonale || id:ukb-b-18366	Diagnoses - main ICD10: I26.9 Pulmonary embolism without mention of acute cor pulmonale	Diagnoses - main ICD10: I26.9 Pulmonary embolism without mention of acute cor pulmonale || ||	TRUE	igd	NA	NA	NA	NA	NA	NA	NA	94595	19	0.0036	2.84184e-15	45449284	ebi-a-GCST002223	HDL cholesterol || id:ebi-a-GCST002223	TRUE	reported	igd	2	TRUE
26	rs2293889	G	T	G	T	0.0312	0.000171294	NA	0.567581	FALSE	FALSE	FALSE	ukb-b-18366	8	116599199	0.000132556	463010	0.2	Diagnoses - main ICD10: I26.9 Pulmonary embolism without mention of acute cor pulmonale || id:ukb-b-18366	Diagnoses - main ICD10: I26.9 Pulmonary embolism without mention of acute cor pulmonale	Diagnoses - main ICD10: I26.9 Pulmonary embolism without mention of acute cor pulmonale || ||	TRUE	igd	NA	NA	NA	NA	NA	NA	NA	94595	8	0.0035	4.27071e-17	116599199	ebi-a-GCST002223	HDL cholesterol || id:ebi-a-GCST002223	TRUE	reported	igd	2	TRUE
27	rs2454722	G	A	G	A	0.0351	2.20906e-05	NA	0.209862	FALSE	FALSE	FALSE	ukb-b-18366	12	123203986	0.000160875	463010	0.89	Diagnoses - main ICD10: I26.9 Pulmonary embolism without mention of acute cor pulmonale || id:ukb-b-18366	Diagnoses - main ICD10: I26.9 Pulmonary embolism without mention of acute cor pulmonale	Diagnoses - main ICD10: I26.9 Pulmonary embolism without mention of acute cor pulmonale || ||	TRUE	igd	TRUE	rs2454722	rs34699072	G	A	T	C	94595	12	0.0044	3.30826e-14	123171218	ebi-a-GCST002223	HDL cholesterol || id:ebi-a-GCST002223	TRUE	reported	igd	2	TRUE
28	rs247616	T	C	T	C	0.243	-4.84682e-05	NA	0.324349	FALSE	FALSE	FALSE	ukb-b-18366	16	56989590	0.000140163	463010	0.73	Diagnoses - main ICD10: I26.9 Pulmonary embolism without mention of acute cor pulmonale || id:ukb-b-18366	Diagnoses - main ICD10: I26.9 Pulmonary embolism without mention of acute cor pulmonale	Diagnoses - main ICD10: I26.9 Pulmonary embolism without mention of acute cor pulmonale || ||	TRUE	igd	NA	NA	NA	NA	NA	NA	NA	94595	16	0.0038	1e-200	56989590	ebi-a-GCST002223	HDL cholesterol || id:ebi-a-GCST002223	TRUE	reported	igd	2	TRUE
29	rs2602836	G	A	G	A	-0.0192	-0.000239397	NA	0.579598	FALSE	FALSE	FALSE	ukb-b-18366	4	100014805	0.000132911	463010	0.0719996	Diagnoses - main ICD10: I26.9 Pulmonary embolism without mention of acute cor pulmonale || id:ukb-b-18366	Diagnoses - main ICD10: I26.9 Pulmonary embolism without mention of acute cor pulmonale	Diagnoses - main ICD10: I26.9 Pulmonary embolism without mention of acute cor pulmonale || ||	TRUE	igd	NA	NA	NA	NA	NA	NA	NA	94595	4	0.0034	4.96398e-08	100014805	ebi-a-GCST002223	HDL cholesterol || id:ebi-a-GCST002223	TRUE	reported	igd	2	TRUE
30	rs2606736	T	C	T	C	-0.0246	2.37533e-05	NA	0.628595	FALSE	FALSE	FALSE	ukb-b-18366	3	11400249	0.000136074	463010	0.86	Diagnoses - main ICD10: I26.9 Pulmonary embolism without mention of acute cor pulmonale || id:ukb-b-18366	Diagnoses - main ICD10: I26.9 Pulmonary embolism without mention of acute cor pulmonale	Diagnoses - main ICD10: I26.9 Pulmonary embolism without mention of acute cor pulmonale || ||	TRUE	igd	NA	NA	NA	NA	NA	NA	NA	94595	3	0.0043	4.79899e-08	11400249	ebi-a-GCST002223	HDL cholesterol || id:ebi-a-GCST002223	TRUE	reported	igd	2	TRUE
31	rs2642438	G	A	G	A	0.0303	3.64713e-05	NA	0.702648	FALSE	FALSE	FALSE	ukb-b-18366	1	220970028	0.00014328	463010	0.8	Diagnoses - main ICD10: I26.9 Pulmonary embolism without mention of acute cor pulmonale || id:ukb-b-18366	Diagnoses - main ICD10: I26.9 Pulmonary embolism without mention of acute cor pulmonale	Diagnoses - main ICD10: I26.9 Pulmonary embolism without mention of acute cor pulmonale || ||	TRUE	igd	NA	NA	NA	NA	NA	NA	NA	94595	1	0.0039	7.78037e-14	220970028	ebi-a-GCST002223	HDL cholesterol || id:ebi-a-GCST002223	TRUE	reported	igd	2	TRUE
32	rs289745	A	C	A	C	0.0276	-0.000242625	NA	0.599391	FALSE	FALSE	FALSE	ukb-b-18366	16	57019532	0.000133714	463010	0.0700003	Diagnoses - main ICD10: I26.9 Pulmonary embolism without mention of acute cor pulmonale || id:ukb-b-18366	Diagnoses - main ICD10: I26.9 Pulmonary embolism without mention of acute cor pulmonale	Diagnoses - main ICD10: I26.9 Pulmonary embolism without mention of acute cor pulmonale || ||	TRUE	igd	NA	NA	NA	NA	NA	NA	NA	94595	16	0.0041	2.27982e-20	57019532	ebi-a-GCST002223	HDL cholesterol || id:ebi-a-GCST002223	TRUE	reported	igd	2	TRUE
33	rs2925979	C	T	C	T	0.0351	-0.000124604	NA	0.700038	FALSE	FALSE	FALSE	ukb-b-18366	16	81534790	0.000143032	463010	0.38	Diagnoses - main ICD10: I26.9 Pulmonary embolism without mention of acute cor pulmonale || id:ukb-b-18366	Diagnoses - main ICD10: I26.9 Pulmonary embolism without mention of acute cor pulmonale	Diagnoses - main ICD10: I26.9 Pulmonary embolism without mention of acute cor pulmonale || ||	TRUE	igd	NA	NA	NA	NA	NA	NA	NA	94595	16	0.0037	1.32099e-19	81534790	ebi-a-GCST002223	HDL cholesterol || id:ebi-a-GCST002223	TRUE	reported	igd	2	TRUE
34	rs2972146	T	G	T	G	-0.0323	-0.000114579	NA	0.647404	FALSE	FALSE	FALSE	ukb-b-18366	2	227100698	0.000136979	463010	0.4	Diagnoses - main ICD10: I26.9 Pulmonary embolism without mention of acute cor pulmonale || id:ukb-b-18366	Diagnoses - main ICD10: I26.9 Pulmonary embolism without mention of acute cor pulmonale	Diagnoses - main ICD10: I26.9 Pulmonary embolism without mention of acute cor pulmonale || ||	TRUE	igd	NA	NA	NA	NA	NA	NA	NA	94595	2	0.0035	1.84502e-17	227100698	ebi-a-GCST002223	HDL cholesterol || id:ebi-a-GCST002223	TRUE	reported	igd	2	TRUE
35	rs326214	A	G	A	G	-0.0609	-0.000152235	NA	0.67743	FALSE	FALSE	FALSE	ukb-b-18366	11	47298360	0.000139986	463010	0.28	Diagnoses - main ICD10: I26.9 Pulmonary embolism without mention of acute cor pulmonale || id:ukb-b-18366	Diagnoses - main ICD10: I26.9 Pulmonary embolism without mention of acute cor pulmonale	Diagnoses - main ICD10: I26.9 Pulmonary embolism without mention of acute cor pulmonale || ||	TRUE	igd	NA	NA	NA	NA	NA	NA	NA	94595	11	0.0045	2.1742e-36	47298360	ebi-a-GCST002223	HDL cholesterol || id:ebi-a-GCST002223	TRUE	reported	igd	2	TRUE
36	rs3741414	T	C	T	C	0.0296	0.000167234	NA	0.240638	FALSE	FALSE	FALSE	ukb-b-18366	12	57844049	0.000152982	463010	0.27	Diagnoses - main ICD10: I26.9 Pulmonary embolism without mention of acute cor pulmonale || id:ukb-b-18366	Diagnoses - main ICD10: I26.9 Pulmonary embolism without mention of acute cor pulmonale	Diagnoses - main ICD10: I26.9 Pulmonary embolism without mention of acute cor pulmonale || ||	TRUE	igd	NA	NA	NA	NA	NA	NA	NA	94595	12	0.004	6.09537e-14	57844049	ebi-a-GCST002223	HDL cholesterol || id:ebi-a-GCST002223	TRUE	reported	igd	2	TRUE
37	rs3822072	A	G	A	G	-0.0251	-2.10415e-07	NA	0.45108	FALSE	FALSE	FALSE	ukb-b-18366	4	89741269	0.000131581	463010	1	Diagnoses - main ICD10: I26.9 Pulmonary embolism without mention of acute cor pulmonale || id:ukb-b-18366	Diagnoses - main ICD10: I26.9 Pulmonary embolism without mention of acute cor pulmonale	Diagnoses - main ICD10: I26.9 Pulmonary embolism without mention of acute cor pulmonale || ||	TRUE	igd	NA	NA	NA	NA	NA	NA	NA	94595	4	0.0034	4.05789e-12	89741269	ebi-a-GCST002223	HDL cholesterol || id:ebi-a-GCST002223	TRUE	reported	igd	2	TRUE
38	rs3829502	A	G	A	G	0.0482	-0.00012799	NA	0.434391	FALSE	FALSE	FALSE	ukb-b-18366	16	56896730	0.000132568	463010	0.33	Diagnoses - main ICD10: I26.9 Pulmonary embolism without mention of acute cor pulmonale || id:ukb-b-18366	Diagnoses - main ICD10: I26.9 Pulmonary embolism without mention of acute cor pulmonale	Diagnoses - main ICD10: I26.9 Pulmonary embolism without mention of acute cor pulmonale || ||	TRUE	igd	NA	NA	NA	NA	NA	NA	NA	94595	16	0.0051	1.45613e-20	56896730	ebi-a-GCST002223	HDL cholesterol || id:ebi-a-GCST002223	TRUE	reported	igd	2	TRUE
39	rs3936511	G	A	G	A	-0.0308	-6.5803e-05	NA	0.191869	FALSE	FALSE	FALSE	ukb-b-18366	5	55860781	0.000166301	463010	0.69	Diagnoses - main ICD10: I26.9 Pulmonary embolism without mention of acute cor pulmonale || id:ukb-b-18366	Diagnoses - main ICD10: I26.9 Pulmonary embolism without mention of acute cor pulmonale	Diagnoses - main ICD10: I26.9 Pulmonary embolism without mention of acute cor pulmonale || ||	TRUE	igd	NA	NA	NA	NA	NA	NA	NA	94595	5	0.0046	2.95897e-09	55860781	ebi-a-GCST002223	HDL cholesterol || id:ebi-a-GCST002223	TRUE	reported	igd	2	TRUE
40	rs3996352	G	A	G	A	0.0296	-1.20507e-05	NA	0.491784	FALSE	FALSE	FALSE	ukb-b-18366	7	130444934	0.000131158	463010	0.93	Diagnoses - main ICD10: I26.9 Pulmonary embolism without mention of acute cor pulmonale || id:ukb-b-18366	Diagnoses - main ICD10: I26.9 Pulmonary embolism without mention of acute cor pulmonale	Diagnoses - main ICD10: I26.9 Pulmonary embolism without mention of acute cor pulmonale || ||	TRUE	igd	NA	NA	NA	NA	NA	NA	NA	94595	7	0.0034	3.59005e-17	130444934	ebi-a-GCST002223	HDL cholesterol || id:ebi-a-GCST002223	TRUE	reported	igd	2	TRUE
41	rs4148005	G	T	G	T	-0.0283	9.73084e-05	NA	0.317421	FALSE	FALSE	FALSE	ukb-b-18366	17	66882466	0.000140912	463010	0.49	Diagnoses - main ICD10: I26.9 Pulmonary embolism without mention of acute cor pulmonale || id:ukb-b-18366	Diagnoses - main ICD10: I26.9 Pulmonary embolism without mention of acute cor pulmonale	Diagnoses - main ICD10: I26.9 Pulmonary embolism without mention of acute cor pulmonale || ||	TRUE	igd	NA	NA	NA	NA	NA	NA	NA	94595	17	0.0036	5.74249e-14	66882466	ebi-a-GCST002223	HDL cholesterol || id:ebi-a-GCST002223	TRUE	reported	igd	2	TRUE
42	rs4379922	C	T	C	T	0.0247	5.3116e-05	NA	0.374302	FALSE	FALSE	FALSE	ukb-b-18366	12	125351116	0.000135646	463010	0.7	Diagnoses - main ICD10: I26.9 Pulmonary embolism without mention of acute cor pulmonale || id:ukb-b-18366	Diagnoses - main ICD10: I26.9 Pulmonary embolism without mention of acute cor pulmonale	Diagnoses - main ICD10: I26.9 Pulmonary embolism without mention of acute cor pulmonale || ||	TRUE	igd	NA	NA	NA	NA	NA	NA	NA	94595	12	0.0036	9.55873e-12	125351116	ebi-a-GCST002223	HDL cholesterol || id:ebi-a-GCST002223	TRUE	reported	igd	2	TRUE
43	rs4650994	A	G	A	G	-0.021	-6.34325e-05	NA	0.531646	FALSE	FALSE	FALSE	ukb-b-18366	1	178515312	0.000130926	463010	0.630001	Diagnoses - main ICD10: I26.9 Pulmonary embolism without mention of acute cor pulmonale || id:ukb-b-18366	Diagnoses - main ICD10: I26.9 Pulmonary embolism without mention of acute cor pulmonale	Diagnoses - main ICD10: I26.9 Pulmonary embolism without mention of acute cor pulmonale || ||	TRUE	igd	NA	NA	NA	NA	NA	NA	NA	94595	1	0.0034	6.69607e-09	178515312	ebi-a-GCST002223	HDL cholesterol || id:ebi-a-GCST002223	TRUE	reported	igd	2	TRUE
44	rs4660293	G	A	G	A	-0.0353	0.000248502	NA	0.234247	FALSE	FALSE	FALSE	ukb-b-18366	1	40028180	0.000154702	463010	0.11	Diagnoses - main ICD10: I26.9 Pulmonary embolism without mention of acute cor pulmonale || id:ukb-b-18366	Diagnoses - main ICD10: I26.9 Pulmonary embolism without mention of acute cor pulmonale	Diagnoses - main ICD10: I26.9 Pulmonary embolism without mention of acute cor pulmonale || ||	TRUE	igd	NA	NA	NA	NA	NA	NA	NA	94595	1	0.004	2.86286e-18	40028180	ebi-a-GCST002223	HDL cholesterol || id:ebi-a-GCST002223	TRUE	reported	igd	2	TRUE
45	rs4846914	A	G	A	G	0.0479	-0.000219594	NA	0.605878	FALSE	FALSE	FALSE	ukb-b-18366	1	230295691	0.000134173	463010	0.1	Diagnoses - main ICD10: I26.9 Pulmonary embolism without mention of acute cor pulmonale || id:ukb-b-18366	Diagnoses - main ICD10: I26.9 Pulmonary embolism without mention of acute cor pulmonale	Diagnoses - main ICD10: I26.9 Pulmonary embolism without mention of acute cor pulmonale || ||	TRUE	igd	NA	NA	NA	NA	NA	NA	NA	94595	1	0.0034	3.51318e-41	230295691	ebi-a-GCST002223	HDL cholesterol || id:ebi-a-GCST002223	TRUE	reported	igd	2	TRUE
46	rs4917014	G	T	G	T	0.0222	-0.000112585	NA	0.31885	FALSE	FALSE	FALSE	ukb-b-18366	7	50305863	0.000140773	463010	0.42	Diagnoses - main ICD10: I26.9 Pulmonary embolism without mention of acute cor pulmonale || id:ukb-b-18366	Diagnoses - main ICD10: I26.9 Pulmonary embolism without mention of acute cor pulmonale	Diagnoses - main ICD10: I26.9 Pulmonary embolism without mention of acute cor pulmonale || ||	TRUE	igd	NA	NA	NA	NA	NA	NA	NA	94595	7	0.0036	1.02601e-08	50305863	ebi-a-GCST002223	HDL cholesterol || id:ebi-a-GCST002223	TRUE	reported	igd	2	TRUE
47	rs4969178	G	A	G	A	0.0263	2.52823e-05	NA	0.610711	FALSE	FALSE	FALSE	ukb-b-18366	17	76388202	0.000136052	463010	0.85	Diagnoses - main ICD10: I26.9 Pulmonary embolism without mention of acute cor pulmonale || id:ukb-b-18366	Diagnoses - main ICD10: I26.9 Pulmonary embolism without mention of acute cor pulmonale	Diagnoses - main ICD10: I26.9 Pulmonary embolism without mention of acute cor pulmonale || ||	TRUE	igd	NA	NA	NA	NA	NA	NA	NA	94595	17	0.0035	1.53215e-12	76388202	ebi-a-GCST002223	HDL cholesterol || id:ebi-a-GCST002223	TRUE	reported	igd	2	TRUE
48	rs4983559	A	G	A	G	-0.0197	7.04873e-05	NA	0.613578	FALSE	FALSE	FALSE	ukb-b-18366	14	105277209	0.000134654	463010	0.6	Diagnoses - main ICD10: I26.9 Pulmonary embolism without mention of acute cor pulmonale || id:ukb-b-18366	Diagnoses - main ICD10: I26.9 Pulmonary embolism without mention of acute cor pulmonale	Diagnoses - main ICD10: I26.9 Pulmonary embolism without mention of acute cor pulmonale || ||	TRUE	igd	NA	NA	NA	NA	NA	NA	NA	94595	14	0.0036	9.56511e-09	105277209	ebi-a-GCST002223	HDL cholesterol || id:ebi-a-GCST002223	TRUE	reported	igd	2	TRUE
49	rs633695	G	A	G	A	0.0885	6.07292e-05	NA	0.292811	FALSE	FALSE	FALSE	ukb-b-18366	15	58725839	0.000144652	463010	0.67	Diagnoses - main ICD10: I26.9 Pulmonary embolism without mention of acute cor pulmonale || id:ukb-b-18366	Diagnoses - main ICD10: I26.9 Pulmonary embolism without mention of acute cor pulmonale	Diagnoses - main ICD10: I26.9 Pulmonary embolism without mention of acute cor pulmonale || ||	TRUE	igd	NA	NA	NA	NA	NA	NA	NA	94595	15	0.0054	7.81988e-58	58725839	ebi-a-GCST002223	HDL cholesterol || id:ebi-a-GCST002223	TRUE	reported	igd	2	TRUE
50	rs634869	C	T	C	T	0.0234	5.5592e-05	NA	0.590837	FALSE	FALSE	FALSE	ukb-b-18366	6	139831757	0.00013315	463010	0.68	Diagnoses - main ICD10: I26.9 Pulmonary embolism without mention of acute cor pulmonale || id:ukb-b-18366	Diagnoses - main ICD10: I26.9 Pulmonary embolism without mention of acute cor pulmonale	Diagnoses - main ICD10: I26.9 Pulmonary embolism without mention of acute cor pulmonale || ||	TRUE	igd	NA	NA	NA	NA	NA	NA	NA	94595	6	0.0034	1.003e-10	139831757	ebi-a-GCST002223	HDL cholesterol || id:ebi-a-GCST002223	TRUE	reported	igd	2	TRUE
51	rs6509859	T	C	T	C	-0.0328	-6.01562e-05	NA	0.250824	FALSE	FALSE	FALSE	ukb-b-18366	19	54762408	0.000152387	463010	0.69	Diagnoses - main ICD10: I26.9 Pulmonary embolism without mention of acute cor pulmonale || id:ukb-b-18366	Diagnoses - main ICD10: I26.9 Pulmonary embolism without mention of acute cor pulmonale	Diagnoses - main ICD10: I26.9 Pulmonary embolism without mention of acute cor pulmonale || ||	TRUE	igd	NA	NA	NA	NA	NA	NA	NA	94595	19	0.0046	8.95159e-11	54762408	ebi-a-GCST002223	HDL cholesterol || id:ebi-a-GCST002223	TRUE	reported	igd	2	TRUE
52	rs676210	A	G	A	G	0.066	-0.000249669	NA	0.205376	FALSE	FALSE	FALSE	ukb-b-18366	2	21231524	0.000162011	463010	0.12	Diagnoses - main ICD10: I26.9 Pulmonary embolism without mention of acute cor pulmonale || id:ukb-b-18366	Diagnoses - main ICD10: I26.9 Pulmonary embolism without mention of acute cor pulmonale	Diagnoses - main ICD10: I26.9 Pulmonary embolism without mention of acute cor pulmonale || ||	TRUE	igd	NA	NA	NA	NA	NA	NA	NA	94595	2	0.004	2.34477e-54	21231524	ebi-a-GCST002223	HDL cholesterol || id:ebi-a-GCST002223	TRUE	reported	igd	2	TRUE
53	rs6805251	C	T	C	T	-0.02	0.000141726	NA	0.617038	FALSE	FALSE	FALSE	ukb-b-18366	3	119560606	0.000134766	463010	0.29	Diagnoses - main ICD10: I26.9 Pulmonary embolism without mention of acute cor pulmonale || id:ukb-b-18366	Diagnoses - main ICD10: I26.9 Pulmonary embolism without mention of acute cor pulmonale	Diagnoses - main ICD10: I26.9 Pulmonary embolism without mention of acute cor pulmonale || ||	TRUE	igd	NA	NA	NA	NA	NA	NA	NA	94595	3	0.0035	1.33199e-08	119560606	ebi-a-GCST002223	HDL cholesterol || id:ebi-a-GCST002223	TRUE	reported	igd	2	TRUE
54	rs702485	G	A	G	A	0.0243	-5.61177e-05	NA	0.454616	FALSE	FALSE	FALSE	ukb-b-18366	7	6449272	0.000131391	463010	0.67	Diagnoses - main ICD10: I26.9 Pulmonary embolism without mention of acute cor pulmonale || id:ukb-b-18366	Diagnoses - main ICD10: I26.9 Pulmonary embolism without mention of acute cor pulmonale	Diagnoses - main ICD10: I26.9 Pulmonary embolism without mention of acute cor pulmonale || ||	TRUE	igd	NA	NA	NA	NA	NA	NA	NA	94595	7	0.0034	6.4506e-12	6449272	ebi-a-GCST002223	HDL cholesterol || id:ebi-a-GCST002223	TRUE	reported	igd	2	TRUE
55	rs7306660	A	G	A	G	-0.0345	-0.000147794	NA	0.356436	FALSE	FALSE	FALSE	ukb-b-18366	12	125327384	0.000136918	463010	0.28	Diagnoses - main ICD10: I26.9 Pulmonary embolism without mention of acute cor pulmonale || id:ukb-b-18366	Diagnoses - main ICD10: I26.9 Pulmonary embolism without mention of acute cor pulmonale	Diagnoses - main ICD10: I26.9 Pulmonary embolism without mention of acute cor pulmonale || ||	TRUE	igd	NA	NA	NA	NA	NA	NA	NA	94595	12	0.0036	3.34118e-19	125327384	ebi-a-GCST002223	HDL cholesterol || id:ebi-a-GCST002223	TRUE	reported	igd	2	TRUE
56	rs731839	A	G	A	G	0.022	0.000162061	NA	0.665376	FALSE	FALSE	FALSE	ukb-b-18366	19	33899065	0.000138904	463010	0.24	Diagnoses - main ICD10: I26.9 Pulmonary embolism without mention of acute cor pulmonale || id:ukb-b-18366	Diagnoses - main ICD10: I26.9 Pulmonary embolism without mention of acute cor pulmonale	Diagnoses - main ICD10: I26.9 Pulmonary embolism without mention of acute cor pulmonale || ||	TRUE	igd	NA	NA	NA	NA	NA	NA	NA	94595	19	0.0037	3.44096e-09	33899065	ebi-a-GCST002223	HDL cholesterol || id:ebi-a-GCST002223	TRUE	reported	igd	2	TRUE
57	rs765548	T	C	T	C	0.1065	6.9163e-05	NA	0.263538	FALSE	FALSE	FALSE	ukb-b-18366	8	19866594	0.000148799	463010	0.64	Diagnoses - main ICD10: I26.9 Pulmonary embolism without mention of acute cor pulmonale || id:ukb-b-18366	Diagnoses - main ICD10: I26.9 Pulmonary embolism without mention of acute cor pulmonale	Diagnoses - main ICD10: I26.9 Pulmonary embolism without mention of acute cor pulmonale || ||	TRUE	igd	NA	NA	NA	NA	NA	NA	NA	94595	8	0.0038	7.03072e-153	19866594	ebi-a-GCST002223	HDL cholesterol || id:ebi-a-GCST002223	TRUE	reported	igd	2	TRUE
58	rs838876	G	A	G	A	-0.0493	-0.000244579	NA	0.681488	FALSE	FALSE	FALSE	ukb-b-18366	12	125259888	0.000142223	463010	0.0850002	Diagnoses - main ICD10: I26.9 Pulmonary embolism without mention of acute cor pulmonale || id:ukb-b-18366	Diagnoses - main ICD10: I26.9 Pulmonary embolism without mention of acute cor pulmonale	Diagnoses - main ICD10: I26.9 Pulmonary embolism without mention of acute cor pulmonale || ||	TRUE	igd	NA	NA	NA	NA	NA	NA	NA	94595	12	0.0039	7.32487e-33	125259888	ebi-a-GCST002223	HDL cholesterol || id:ebi-a-GCST002223	TRUE	reported	igd	2	TRUE
59	rs931992	T	G	T	G	0.034	7.27428e-05	NA	0.667025	FALSE	FALSE	FALSE	ukb-b-18366	17	37821435	0.000139069	463010	0.6	Diagnoses - main ICD10: I26.9 Pulmonary embolism without mention of acute cor pulmonale || id:ukb-b-18366	Diagnoses - main ICD10: I26.9 Pulmonary embolism without mention of acute cor pulmonale	Diagnoses - main ICD10: I26.9 Pulmonary embolism without mention of acute cor pulmonale || ||	TRUE	igd	NA	NA	NA	NA	NA	NA	NA	94595	17	0.0036	5.44753e-20	37821435	ebi-a-GCST002223	HDL cholesterol || id:ebi-a-GCST002223	TRUE	reported	igd	2	TRUE
61	rs970548	C	A	C	A	0.0258	-1.38003e-05	NA	0.246622	FALSE	FALSE	FALSE	ukb-b-18366	10	46013277	0.000151878	463010	0.93	Diagnoses - main ICD10: I26.9 Pulmonary embolism without mention of acute cor pulmonale || id:ukb-b-18366	Diagnoses - main ICD10: I26.9 Pulmonary embolism without mention of acute cor pulmonale	Diagnoses - main ICD10: I26.9 Pulmonary embolism without mention of acute cor pulmonale || ||	TRUE	igd	NA	NA	NA	NA	NA	NA	NA	94595	10	0.0039	1.706e-10	46013277	ebi-a-GCST002223	HDL cholesterol || id:ebi-a-GCST002223	TRUE	reported	igd	2	TRUE
62	rs998584	A	C	A	C	-0.026	-0.000160398	NA	0.482776	FALSE	FALSE	FALSE	ukb-b-18366	6	43757896	0.000131382	463010	0.22	Diagnoses - main ICD10: I26.9 Pulmonary embolism without mention of acute cor pulmonale || id:ukb-b-18366	Diagnoses - main ICD10: I26.9 Pulmonary embolism without mention of acute cor pulmonale	Diagnoses - main ICD10: I26.9 Pulmonary embolism without mention of acute cor pulmonale || ||	TRUE	igd	NA	NA	NA	NA	NA	NA	NA	94595	6	0.0038	2.26882e-11	43757896	ebi-a-GCST002223	HDL cholesterol || id:ebi-a-GCST002223	TRUE	reported	igd	2	TRUE

## Sheet: TG-PE
Table S6. Detailed information of LD-independent SNPs (after clumping process) for exposure (TG-PE)
	SNP	effect_allele.exposure	other_allele.exposure	effect_allele.outcome	other_allele.outcome	beta.exposure	beta.outcome	eaf.exposure	eaf.outcome	remove	palindromic	ambiguous	id.outcome	chr	pos	se.outcome	samplesize.outcome	pval.outcome	outcome	originalname.outcome	outcome.deprecated	mr_keep.outcome	data_source.outcome	pval.exposure	chr.exposure	se.exposure	samplesize.exposure	pos.exposure	id.exposure	exposure	mr_keep.exposure	pval_origin.exposure	data_source.exposure	action	mr_keep
1	rs10501321	C	T	C	T	-0.0216	0.000145744	NA	0.321895	FALSE	FALSE	FALSE	ukb-b-18366	11	47294626	0.000140129	463010	0.3	Diagnoses - main ICD10: I26.9 Pulmonary embolism without mention of acute cor pulmonale || id:ukb-b-18366	Diagnoses - main ICD10: I26.9 Pulmonary embolism without mention of acute cor pulmonale	Diagnoses - main ICD10: I26.9 Pulmonary embolism without mention of acute cor pulmonale || ||	TRUE	igd	1.41198e-08	11	0.0035	94595	47294626	ebi-a-GCST002216	Triglycerides || id:ebi-a-GCST002216	TRUE	reported	igd	2	TRUE
2	rs10761762	C	T	C	T	-0.027	0.000149055	NA	0.473346	FALSE	FALSE	FALSE	ukb-b-18366	10	65184717	0.000131232	463010	0.26	Diagnoses - main ICD10: I26.9 Pulmonary embolism without mention of acute cor pulmonale || id:ukb-b-18366	Diagnoses - main ICD10: I26.9 Pulmonary embolism without mention of acute cor pulmonale	Diagnoses - main ICD10: I26.9 Pulmonary embolism without mention of acute cor pulmonale || ||	TRUE	igd	1.06096e-17	10	0.0033	94595	65184717	ebi-a-GCST002216	Triglycerides || id:ebi-a-GCST002216	TRUE	reported	igd	2	TRUE
3	rs11057408	T	G	T	G	-0.0258	5.62258e-05	NA	0.334626	FALSE	FALSE	FALSE	ukb-b-18366	12	124464836	0.000138778	463010	0.69	Diagnoses - main ICD10: I26.9 Pulmonary embolism without mention of acute cor pulmonale || id:ukb-b-18366	Diagnoses - main ICD10: I26.9 Pulmonary embolism without mention of acute cor pulmonale	Diagnoses - main ICD10: I26.9 Pulmonary embolism without mention of acute cor pulmonale || ||	TRUE	igd	2.0488e-12	12	0.0035	94595	124464836	ebi-a-GCST002216	Triglycerides || id:ebi-a-GCST002216	TRUE	reported	igd	2	TRUE
4	rs11613352	T	C	T	C	-0.028	0.000194914	NA	0.239668	FALSE	FALSE	FALSE	ukb-b-18366	12	57792580	0.000153088	463010	0.2	Diagnoses - main ICD10: I26.9 Pulmonary embolism without mention of acute cor pulmonale || id:ukb-b-18366	Diagnoses - main ICD10: I26.9 Pulmonary embolism without mention of acute cor pulmonale	Diagnoses - main ICD10: I26.9 Pulmonary embolism without mention of acute cor pulmonale || ||	TRUE	igd	9.39723e-14	12	0.0039	94595	57792580	ebi-a-GCST002216	Triglycerides || id:ebi-a-GCST002216	TRUE	reported	igd	2	TRUE
5	rs11974409	G	A	G	A	-0.0899	8.2681e-05	NA	0.195767	FALSE	FALSE	FALSE	ukb-b-18366	7	72989390	0.000165009	463010	0.62	Diagnoses - main ICD10: I26.9 Pulmonary embolism without mention of acute cor pulmonale || id:ukb-b-18366	Diagnoses - main ICD10: I26.9 Pulmonary embolism without mention of acute cor pulmonale	Diagnoses - main ICD10: I26.9 Pulmonary embolism without mention of acute cor pulmonale || ||	TRUE	igd	1.35988e-100	7	0.0042	94595	72989390	ebi-a-GCST002216	Triglycerides || id:ebi-a-GCST002216	TRUE	reported	igd	2	TRUE
6	rs1260326	C	T	C	T	-0.1148	-0.000261767	NA	0.604293	FALSE	FALSE	FALSE	ukb-b-18366	2	27730940	0.000133858	463010	0.051	Diagnoses - main ICD10: I26.9 Pulmonary embolism without mention of acute cor pulmonale || id:ukb-b-18366	Diagnoses - main ICD10: I26.9 Pulmonary embolism without mention of acute cor pulmonale	Diagnoses - main ICD10: I26.9 Pulmonary embolism without mention of acute cor pulmonale || ||	TRUE	igd	1e-200	2	0.0034	94595	27730940	ebi-a-GCST002216	Triglycerides || id:ebi-a-GCST002216	TRUE	reported	igd	2	TRUE
7	rs1321257	A	G	A	G	-0.0402	-0.00021876	NA	0.613562	FALSE	FALSE	FALSE	ukb-b-18366	1	230305312	0.000134669	463010	0.1	Diagnoses - main ICD10: I26.9 Pulmonary embolism without mention of acute cor pulmonale || id:ukb-b-18366	Diagnoses - main ICD10: I26.9 Pulmonary embolism without mention of acute cor pulmonale	Diagnoses - main ICD10: I26.9 Pulmonary embolism without mention of acute cor pulmonale || ||	TRUE	igd	5.98549e-31	1	0.0034	94595	230305312	ebi-a-GCST002216	Triglycerides || id:ebi-a-GCST002216	TRUE	reported	igd	2	TRUE
8	rs13389219	T	C	T	C	-0.0271	8.64861e-05	NA	0.392407	FALSE	FALSE	FALSE	ukb-b-18366	2	165528876	0.000134139	463010	0.52	Diagnoses - main ICD10: I26.9 Pulmonary embolism without mention of acute cor pulmonale || id:ukb-b-18366	Diagnoses - main ICD10: I26.9 Pulmonary embolism without mention of acute cor pulmonale	Diagnoses - main ICD10: I26.9 Pulmonary embolism without mention of acute cor pulmonale || ||	TRUE	igd	2.59777e-15	2	0.0034	94595	165528876	ebi-a-GCST002216	Triglycerides || id:ebi-a-GCST002216	TRUE	reported	igd	2	TRUE
9	rs174535	C	T	C	T	0.047	-0.000262383	NA	0.350216	FALSE	FALSE	FALSE	ukb-b-18366	11	61551356	0.00013742	463010	0.0560003	Diagnoses - main ICD10: I26.9 Pulmonary embolism without mention of acute cor pulmonale || id:ukb-b-18366	Diagnoses - main ICD10: I26.9 Pulmonary embolism without mention of acute cor pulmonale	Diagnoses - main ICD10: I26.9 Pulmonary embolism without mention of acute cor pulmonale || ||	TRUE	igd	1.73301e-41	11	0.0034	94595	61551356	ebi-a-GCST002216	Triglycerides || id:ebi-a-GCST002216	TRUE	reported	igd	2	TRUE
10	rs17513135	T	C	T	C	0.022	0.000242655	NA	0.227463	FALSE	FALSE	FALSE	ukb-b-18366	1	40035686	0.000156298	463010	0.12	Diagnoses - main ICD10: I26.9 Pulmonary embolism without mention of acute cor pulmonale || id:ukb-b-18366	Diagnoses - main ICD10: I26.9 Pulmonary embolism without mention of acute cor pulmonale	Diagnoses - main ICD10: I26.9 Pulmonary embolism without mention of acute cor pulmonale || ||	TRUE	igd	1.63301e-08	1	0.0039	94595	40035686	ebi-a-GCST002216	Triglycerides || id:ebi-a-GCST002216	TRUE	reported	igd	2	TRUE
11	rs2043085	C	T	C	T	-0.0327	-0.000105246	NA	0.612145	FALSE	FALSE	FALSE	ukb-b-18366	15	58680954	0.000134477	463010	0.43	Diagnoses - main ICD10: I26.9 Pulmonary embolism without mention of acute cor pulmonale || id:ukb-b-18366	Diagnoses - main ICD10: I26.9 Pulmonary embolism without mention of acute cor pulmonale	Diagnoses - main ICD10: I26.9 Pulmonary embolism without mention of acute cor pulmonale || ||	TRUE	igd	7.80908e-20	15	0.0034	94595	58680954	ebi-a-GCST002216	Triglycerides || id:ebi-a-GCST002216	TRUE	reported	igd	2	TRUE
12	rs2068888	A	G	A	G	-0.0241	-8.55136e-05	NA	0.450556	FALSE	FALSE	FALSE	ukb-b-18366	10	94839642	0.000131614	463010	0.52	Diagnoses - main ICD10: I26.9 Pulmonary embolism without mention of acute cor pulmonale || id:ukb-b-18366	Diagnoses - main ICD10: I26.9 Pulmonary embolism without mention of acute cor pulmonale	Diagnoses - main ICD10: I26.9 Pulmonary embolism without mention of acute cor pulmonale || ||	TRUE	igd	1.6819e-11	10	0.0034	94595	94839642	ebi-a-GCST002216	Triglycerides || id:ebi-a-GCST002216	TRUE	reported	igd	2	TRUE
13	rs2239520	A	G	A	G	-0.0236	-0.000231369	NA	0.425877	FALSE	FALSE	FALSE	ukb-b-18366	6	31088922	0.000132371	463010	0.08	Diagnoses - main ICD10: I26.9 Pulmonary embolism without mention of acute cor pulmonale || id:ukb-b-18366	Diagnoses - main ICD10: I26.9 Pulmonary embolism without mention of acute cor pulmonale	Diagnoses - main ICD10: I26.9 Pulmonary embolism without mention of acute cor pulmonale || ||	TRUE	igd	4.144e-10	6	0.0037	94595	31088922	ebi-a-GCST002216	Triglycerides || id:ebi-a-GCST002216	TRUE	reported	igd	2	TRUE
14	rs2247056	C	T	C	T	0.0378	-0.000319032	NA	0.703255	FALSE	FALSE	FALSE	ukb-b-18366	6	31265490	0.000143204	463010	0.0259998	Diagnoses - main ICD10: I26.9 Pulmonary embolism without mention of acute cor pulmonale || id:ukb-b-18366	Diagnoses - main ICD10: I26.9 Pulmonary embolism without mention of acute cor pulmonale	Diagnoses - main ICD10: I26.9 Pulmonary embolism without mention of acute cor pulmonale || ||	TRUE	igd	3.861e-21	6	0.0039	94595	31265490	ebi-a-GCST002216	Triglycerides || id:ebi-a-GCST002216	TRUE	reported	igd	2	TRUE
15	rs2250802	A	G	A	G	0.023	0.00016137	NA	0.724169	FALSE	FALSE	FALSE	ukb-b-18366	10	113921354	0.000146479	463010	0.27	Diagnoses - main ICD10: I26.9 Pulmonary embolism without mention of acute cor pulmonale || id:ukb-b-18366	Diagnoses - main ICD10: I26.9 Pulmonary embolism without mention of acute cor pulmonale	Diagnoses - main ICD10: I26.9 Pulmonary embolism without mention of acute cor pulmonale || ||	TRUE	igd	1.21001e-10	10	0.0037	94595	113921354	ebi-a-GCST002216	Triglycerides || id:ebi-a-GCST002216	TRUE	reported	igd	2	TRUE
16	rs247616	T	C	T	C	-0.0393	-4.84682e-05	NA	0.324349	FALSE	FALSE	FALSE	ukb-b-18366	16	56989590	0.000140163	463010	0.73	Diagnoses - main ICD10: I26.9 Pulmonary embolism without mention of acute cor pulmonale || id:ukb-b-18366	Diagnoses - main ICD10: I26.9 Pulmonary embolism without mention of acute cor pulmonale	Diagnoses - main ICD10: I26.9 Pulmonary embolism without mention of acute cor pulmonale || ||	TRUE	igd	1.12305e-25	16	0.0037	94595	56989590	ebi-a-GCST002216	Triglycerides || id:ebi-a-GCST002216	TRUE	reported	igd	2	TRUE
17	rs2665357	C	A	C	A	0.0212	-0.000146324	NA	0.516437	FALSE	FALSE	FALSE	ukb-b-18366	6	160848167	0.000131228	463010	0.26	Diagnoses - main ICD10: I26.9 Pulmonary embolism without mention of acute cor pulmonale || id:ukb-b-18366	Diagnoses - main ICD10: I26.9 Pulmonary embolism without mention of acute cor pulmonale	Diagnoses - main ICD10: I26.9 Pulmonary embolism without mention of acute cor pulmonale || ||	TRUE	igd	8.32703e-10	6	0.0033	94595	160848167	ebi-a-GCST002216	Triglycerides || id:ebi-a-GCST002216	TRUE	reported	igd	2	TRUE
18	rs287621	C	T	C	T	-0.0222	-7.1889e-05	NA	0.720924	FALSE	FALSE	FALSE	ukb-b-18366	7	130435181	0.000146011	463010	0.62	Diagnoses - main ICD10: I26.9 Pulmonary embolism without mention of acute cor pulmonale || id:ukb-b-18366	Diagnoses - main ICD10: I26.9 Pulmonary embolism without mention of acute cor pulmonale	Diagnoses - main ICD10: I26.9 Pulmonary embolism without mention of acute cor pulmonale || ||	TRUE	igd	7.67096e-09	7	0.0037	94595	130435181	ebi-a-GCST002216	Triglycerides || id:ebi-a-GCST002216	TRUE	reported	igd	2	TRUE
19	rs2954022	A	C	A	C	-0.078	1.66767e-05	NA	0.464625	FALSE	FALSE	FALSE	ukb-b-18366	8	126482621	0.000131302	463010	0.9	Diagnoses - main ICD10: I26.9 Pulmonary embolism without mention of acute cor pulmonale || id:ukb-b-18366	Diagnoses - main ICD10: I26.9 Pulmonary embolism without mention of acute cor pulmonale	Diagnoses - main ICD10: I26.9 Pulmonary embolism without mention of acute cor pulmonale || ||	TRUE	igd	2.22844e-113	8	0.0033	94595	126482621	ebi-a-GCST002216	Triglycerides || id:ebi-a-GCST002216	TRUE	reported	igd	2	TRUE
20	rs2972146	T	G	T	G	0.0281	-0.000114579	NA	0.647404	FALSE	FALSE	FALSE	ukb-b-18366	2	227100698	0.000136979	463010	0.4	Diagnoses - main ICD10: I26.9 Pulmonary embolism without mention of acute cor pulmonale || id:ukb-b-18366	Diagnoses - main ICD10: I26.9 Pulmonary embolism without mention of acute cor pulmonale	Diagnoses - main ICD10: I26.9 Pulmonary embolism without mention of acute cor pulmonale || ||	TRUE	igd	2.97372e-15	2	0.0034	94595	227100698	ebi-a-GCST002216	Triglycerides || id:ebi-a-GCST002216	TRUE	reported	igd	2	TRUE
21	rs3198697	T	C	T	C	-0.0198	0.000121737	NA	0.407573	FALSE	FALSE	FALSE	ukb-b-18366	16	15129940	0.000133224	463010	0.36	Diagnoses - main ICD10: I26.9 Pulmonary embolism without mention of acute cor pulmonale || id:ukb-b-18366	Diagnoses - main ICD10: I26.9 Pulmonary embolism without mention of acute cor pulmonale	Diagnoses - main ICD10: I26.9 Pulmonary embolism without mention of acute cor pulmonale || ||	TRUE	igd	2.20699e-08	16	0.0034	94595	15129940	ebi-a-GCST002216	Triglycerides || id:ebi-a-GCST002216	TRUE	reported	igd	2	TRUE
22	rs3760627	C	T	C	T	0.0189	4.95471e-05	NA	0.453415	FALSE	FALSE	FALSE	ukb-b-18366	19	45457180	0.000131494	463010	0.709999	Diagnoses - main ICD10: I26.9 Pulmonary embolism without mention of acute cor pulmonale || id:ukb-b-18366	Diagnoses - main ICD10: I26.9 Pulmonary embolism without mention of acute cor pulmonale	Diagnoses - main ICD10: I26.9 Pulmonary embolism without mention of acute cor pulmonale || ||	TRUE	igd	5.29298e-09	19	0.0034	94595	45457180	ebi-a-GCST002216	Triglycerides || id:ebi-a-GCST002216	TRUE	reported	igd	2	TRUE
23	rs3761445	A	G	A	G	0.0232	-0.000120794	NA	0.5988	FALSE	FALSE	FALSE	ukb-b-18366	22	38595411	0.000133772	463010	0.37	Diagnoses - main ICD10: I26.9 Pulmonary embolism without mention of acute cor pulmonale || id:ukb-b-18366	Diagnoses - main ICD10: I26.9 Pulmonary embolism without mention of acute cor pulmonale	Diagnoses - main ICD10: I26.9 Pulmonary embolism without mention of acute cor pulmonale || ||	TRUE	igd	8.06121e-12	22	0.0034	94595	38595411	ebi-a-GCST002216	Triglycerides || id:ebi-a-GCST002216	TRUE	reported	igd	2	TRUE
24	rs38855	G	A	G	A	-0.0187	-0.000108263	NA	0.470773	FALSE	FALSE	FALSE	ukb-b-18366	7	116358044	0.000131934	463010	0.41	Diagnoses - main ICD10: I26.9 Pulmonary embolism without mention of acute cor pulmonale || id:ukb-b-18366	Diagnoses - main ICD10: I26.9 Pulmonary embolism without mention of acute cor pulmonale	Diagnoses - main ICD10: I26.9 Pulmonary embolism without mention of acute cor pulmonale || ||	TRUE	igd	2.10902e-08	7	0.0033	94595	116358044	ebi-a-GCST002216	Triglycerides || id:ebi-a-GCST002216	TRUE	reported	igd	2	TRUE
25	rs439401	C	T	C	T	0.0659	0.00010689	NA	0.637294	FALSE	FALSE	FALSE	ukb-b-18366	19	45414451	0.000136277	463010	0.43	Diagnoses - main ICD10: I26.9 Pulmonary embolism without mention of acute cor pulmonale || id:ukb-b-18366	Diagnoses - main ICD10: I26.9 Pulmonary embolism without mention of acute cor pulmonale	Diagnoses - main ICD10: I26.9 Pulmonary embolism without mention of acute cor pulmonale || ||	TRUE	igd	1.42298e-66	19	0.0038	94595	45414451	ebi-a-GCST002216	Triglycerides || id:ebi-a-GCST002216	TRUE	reported	igd	2	TRUE
26	rs442177	T	G	T	G	0.0309	-4.45372e-05	NA	0.594454	FALSE	FALSE	FALSE	ukb-b-18366	4	88030261	0.000133347	463010	0.74	Diagnoses - main ICD10: I26.9 Pulmonary embolism without mention of acute cor pulmonale || id:ukb-b-18366	Diagnoses - main ICD10: I26.9 Pulmonary embolism without mention of acute cor pulmonale	Diagnoses - main ICD10: I26.9 Pulmonary embolism without mention of acute cor pulmonale || ||	TRUE	igd	1.31613e-18	4	0.0033	94595	88030261	ebi-a-GCST002216	Triglycerides || id:ebi-a-GCST002216	TRUE	reported	igd	2	TRUE
27	rs4587594	A	G	A	G	-0.0694	-0.000122277	NA	0.350988	FALSE	FALSE	FALSE	ukb-b-18366	1	63133930	0.000137317	463010	0.37	Diagnoses - main ICD10: I26.9 Pulmonary embolism without mention of acute cor pulmonale || id:ukb-b-18366	Diagnoses - main ICD10: I26.9 Pulmonary embolism without mention of acute cor pulmonale	Diagnoses - main ICD10: I26.9 Pulmonary embolism without mention of acute cor pulmonale || ||	TRUE	igd	3.50268e-82	1	0.0035	94595	63133930	ebi-a-GCST002216	Triglycerides || id:ebi-a-GCST002216	TRUE	reported	igd	2	TRUE
28	rs4719841	G	A	G	A	0.0232	-7.76439e-05	NA	0.406672	FALSE	FALSE	FALSE	ukb-b-18366	7	25997536	0.000133257	463010	0.56	Diagnoses - main ICD10: I26.9 Pulmonary embolism without mention of acute cor pulmonale || id:ukb-b-18366	Diagnoses - main ICD10: I26.9 Pulmonary embolism without mention of acute cor pulmonale	Diagnoses - main ICD10: I26.9 Pulmonary embolism without mention of acute cor pulmonale || ||	TRUE	igd	8.86339e-11	7	0.0034	94595	25997536	ebi-a-GCST002216	Triglycerides || id:ebi-a-GCST002216	TRUE	reported	igd	2	TRUE
29	rs4738684	G	A	G	A	-0.0205	-0.000102427	NA	0.664675	FALSE	FALSE	FALSE	ukb-b-18366	8	59393273	0.000138899	463010	0.46	Diagnoses - main ICD10: I26.9 Pulmonary embolism without mention of acute cor pulmonale || id:ukb-b-18366	Diagnoses - main ICD10: I26.9 Pulmonary embolism without mention of acute cor pulmonale	Diagnoses - main ICD10: I26.9 Pulmonary embolism without mention of acute cor pulmonale || ||	TRUE	igd	8.81901e-09	8	0.0035	94595	59393273	ebi-a-GCST002216	Triglycerides || id:ebi-a-GCST002216	TRUE	reported	igd	2	TRUE
30	rs4810479	T	C	T	C	-0.0474	5.40112e-05	NA	0.750246	FALSE	FALSE	FALSE	ukb-b-18366	20	44545048	0.000151104	463010	0.719999	Diagnoses - main ICD10: I26.9 Pulmonary embolism without mention of acute cor pulmonale || id:ukb-b-18366	Diagnoses - main ICD10: I26.9 Pulmonary embolism without mention of acute cor pulmonale	Diagnoses - main ICD10: I26.9 Pulmonary embolism without mention of acute cor pulmonale || ||	TRUE	igd	2.06681e-34	20	0.0038	94595	44545048	ebi-a-GCST002216	Triglycerides || id:ebi-a-GCST002216	TRUE	reported	igd	2	TRUE
31	rs588136	T	C	T	C	-0.0495	6.65211e-05	NA	0.786711	FALSE	FALSE	FALSE	ukb-b-18366	15	58730498	0.000160514	463010	0.68	Diagnoses - main ICD10: I26.9 Pulmonary embolism without mention of acute cor pulmonale || id:ukb-b-18366	Diagnoses - main ICD10: I26.9 Pulmonary embolism without mention of acute cor pulmonale	Diagnoses - main ICD10: I26.9 Pulmonary embolism without mention of acute cor pulmonale || ||	TRUE	igd	3.36512e-30	15	0.0041	94595	58730498	ebi-a-GCST002216	Triglycerides || id:ebi-a-GCST002216	TRUE	reported	igd	2	TRUE
32	rs634869	C	T	C	T	-0.0272	5.5592e-05	NA	0.590837	FALSE	FALSE	FALSE	ukb-b-18366	6	139831757	0.00013315	463010	0.68	Diagnoses - main ICD10: I26.9 Pulmonary embolism without mention of acute cor pulmonale || id:ukb-b-18366	Diagnoses - main ICD10: I26.9 Pulmonary embolism without mention of acute cor pulmonale	Diagnoses - main ICD10: I26.9 Pulmonary embolism without mention of acute cor pulmonale || ||	TRUE	igd	1.77582e-14	6	0.0033	94595	139831757	ebi-a-GCST002216	Triglycerides || id:ebi-a-GCST002216	TRUE	reported	igd	2	TRUE
33	rs645040	T	G	T	G	0.0293	0.000283656	NA	0.773049	FALSE	FALSE	FALSE	ukb-b-18366	3	135926622	0.000156316	463010	0.0700003	Diagnoses - main ICD10: I26.9 Pulmonary embolism without mention of acute cor pulmonale || id:ukb-b-18366	Diagnoses - main ICD10: I26.9 Pulmonary embolism without mention of acute cor pulmonale	Diagnoses - main ICD10: I26.9 Pulmonary embolism without mention of acute cor pulmonale || ||	TRUE	igd	1.83021e-12	3	0.004	94595	135926622	ebi-a-GCST002216	Triglycerides || id:ebi-a-GCST002216	TRUE	reported	igd	2	TRUE
34	rs676210	A	G	A	G	-0.0733	-0.000249669	NA	0.205376	FALSE	FALSE	FALSE	ukb-b-18366	2	21231524	0.000162011	463010	0.12	Diagnoses - main ICD10: I26.9 Pulmonary embolism without mention of acute cor pulmonale || id:ukb-b-18366	Diagnoses - main ICD10: I26.9 Pulmonary embolism without mention of acute cor pulmonale	Diagnoses - main ICD10: I26.9 Pulmonary embolism without mention of acute cor pulmonale || ||	TRUE	igd	3.28398e-71	2	0.0039	94595	21231524	ebi-a-GCST002216	Triglycerides || id:ebi-a-GCST002216	TRUE	reported	igd	2	TRUE
35	rs6831256	G	A	G	A	0.0258	-0.000329163	NA	0.423241	FALSE	FALSE	FALSE	ukb-b-18366	4	3473139	0.000132627	463010	0.0129999	Diagnoses - main ICD10: I26.9 Pulmonary embolism without mention of acute cor pulmonale || id:ukb-b-18366	Diagnoses - main ICD10: I26.9 Pulmonary embolism without mention of acute cor pulmonale	Diagnoses - main ICD10: I26.9 Pulmonary embolism without mention of acute cor pulmonale || ||	TRUE	igd	1.60214e-12	4	0.0035	94595	3473139	ebi-a-GCST002216	Triglycerides || id:ebi-a-GCST002216	TRUE	reported	igd	2	TRUE
36	rs6882076	C	T	C	T	0.0286	-3.92082e-06	NA	0.634386	FALSE	FALSE	FALSE	ukb-b-18366	5	156390297	0.000135947	463010	0.98	Diagnoses - main ICD10: I26.9 Pulmonary embolism without mention of acute cor pulmonale || id:ukb-b-18366	Diagnoses - main ICD10: I26.9 Pulmonary embolism without mention of acute cor pulmonale	Diagnoses - main ICD10: I26.9 Pulmonary embolism without mention of acute cor pulmonale || ||	TRUE	igd	1.51286e-15	5	0.0035	94595	156390297	ebi-a-GCST002216	Triglycerides || id:ebi-a-GCST002216	TRUE	reported	igd	2	TRUE
37	rs6995541	G	A	G	A	0.0265	0.000275205	NA	0.288119	FALSE	FALSE	FALSE	ukb-b-18366	8	10671260	0.000145195	463010	0.0580003	Diagnoses - main ICD10: I26.9 Pulmonary embolism without mention of acute cor pulmonale || id:ukb-b-18366	Diagnoses - main ICD10: I26.9 Pulmonary embolism without mention of acute cor pulmonale	Diagnoses - main ICD10: I26.9 Pulmonary embolism without mention of acute cor pulmonale || ||	TRUE	igd	1.34307e-12	8	0.0037	94595	10671260	ebi-a-GCST002216	Triglycerides || id:ebi-a-GCST002216	TRUE	reported	igd	2	TRUE
38	rs719726	T	C	T	C	0.0199	-4.43157e-05	NA	0.572427	FALSE	FALSE	FALSE	ukb-b-18366	6	127414801	0.000133573	463010	0.74	Diagnoses - main ICD10: I26.9 Pulmonary embolism without mention of acute cor pulmonale || id:ukb-b-18366	Diagnoses - main ICD10: I26.9 Pulmonary embolism without mention of acute cor pulmonale	Diagnoses - main ICD10: I26.9 Pulmonary embolism without mention of acute cor pulmonale || ||	TRUE	igd	2.48599e-08	6	0.0035	94595	127414801	ebi-a-GCST002216	Triglycerides || id:ebi-a-GCST002216	TRUE	reported	igd	2	TRUE
39	rs7248104	A	G	A	G	-0.0222	-6.71782e-05	NA	0.415475	FALSE	FALSE	FALSE	ukb-b-18366	19	7224431	0.000133019	463010	0.61	Diagnoses - main ICD10: I26.9 Pulmonary embolism without mention of acute cor pulmonale || id:ukb-b-18366	Diagnoses - main ICD10: I26.9 Pulmonary embolism without mention of acute cor pulmonale	Diagnoses - main ICD10: I26.9 Pulmonary embolism without mention of acute cor pulmonale || ||	TRUE	igd	5.04499e-10	19	0.0034	94595	7224431	ebi-a-GCST002216	Triglycerides || id:ebi-a-GCST002216	TRUE	reported	igd	2	TRUE
40	rs731839	A	G	A	G	-0.0224	0.000162061	NA	0.665376	FALSE	FALSE	FALSE	ukb-b-18366	19	33899065	0.000138904	463010	0.24	Diagnoses - main ICD10: I26.9 Pulmonary embolism without mention of acute cor pulmonale || id:ukb-b-18366	Diagnoses - main ICD10: I26.9 Pulmonary embolism without mention of acute cor pulmonale	Diagnoses - main ICD10: I26.9 Pulmonary embolism without mention of acute cor pulmonale || ||	TRUE	igd	2.651e-09	19	0.0036	94595	33899065	ebi-a-GCST002216	Triglycerides || id:ebi-a-GCST002216	TRUE	reported	igd	2	TRUE
41	rs749671	A	G	A	G	-0.0211	-3.47935e-05	NA	0.372287	FALSE	FALSE	FALSE	ukb-b-18366	16	31088347	0.000135423	463010	0.8	Diagnoses - main ICD10: I26.9 Pulmonary embolism without mention of acute cor pulmonale || id:ukb-b-18366	Diagnoses - main ICD10: I26.9 Pulmonary embolism without mention of acute cor pulmonale	Diagnoses - main ICD10: I26.9 Pulmonary embolism without mention of acute cor pulmonale || ||	TRUE	igd	6.10604e-10	16	0.0034	94595	31088347	ebi-a-GCST002216	Triglycerides || id:ebi-a-GCST002216	TRUE	reported	igd	2	TRUE
42	rs8077889	C	A	C	A	0.0252	0.000276405	NA	0.21458	FALSE	FALSE	FALSE	ukb-b-18366	17	41878166	0.000159704	463010	0.0830004	Diagnoses - main ICD10: I26.9 Pulmonary embolism without mention of acute cor pulmonale || id:ukb-b-18366	Diagnoses - main ICD10: I26.9 Pulmonary embolism without mention of acute cor pulmonale	Diagnoses - main ICD10: I26.9 Pulmonary embolism without mention of acute cor pulmonale || ||	TRUE	igd	9.87893e-09	17	0.0042	94595	41878166	ebi-a-GCST002216	Triglycerides || id:ebi-a-GCST002216	TRUE	reported	igd	2	TRUE
43	rs9686661	T	C	T	C	0.0379	7.56932e-05	NA	0.200616	FALSE	FALSE	FALSE	ukb-b-18366	5	55861786	0.000163374	463010	0.64	Diagnoses - main ICD10: I26.9 Pulmonary embolism without mention of acute cor pulmonale || id:ukb-b-18366	Diagnoses - main ICD10: I26.9 Pulmonary embolism without mention of acute cor pulmonale	Diagnoses - main ICD10: I26.9 Pulmonary embolism without mention of acute cor pulmonale || ||	TRUE	igd	2.54097e-16	5	0.0044	94595	55861786	ebi-a-GCST002216	Triglycerides || id:ebi-a-GCST002216	TRUE	reported	igd	2	TRUE
44	rs998584	A	C	A	C	0.0293	-0.000160398	NA	0.482776	FALSE	FALSE	FALSE	ukb-b-18366	6	43757896	0.000131382	463010	0.22	Diagnoses - main ICD10: I26.9 Pulmonary embolism without mention of acute cor pulmonale || id:ukb-b-18366	Diagnoses - main ICD10: I26.9 Pulmonary embolism without mention of acute cor pulmonale	Diagnoses - main ICD10: I26.9 Pulmonary embolism without mention of acute cor pulmonale || ||	TRUE	igd	3.42373e-15	6	0.0037	94595	43757896	ebi-a-GCST002216	Triglycerides || id:ebi-a-GCST002216	TRUE	reported	igd	2	TRUE

## Sheet: DVT-LDL
Table S7. Detailed information of LD-independent SNPs (after clumping process) for exposure (DVT-LDL)
	SNP	effect_allele.exposure	other_allele.exposure	effect_allele.outcome	other_allele.outcome	beta.exposure	beta.outcome	eaf.exposure	eaf.outcome	remove	palindromic	ambiguous	id.outcome	chr	pos	se.outcome	samplesize.outcome	pval.outcome	outcome	originalname.outcome	outcome.deprecated	mr_keep.outcome	data_source.outcome	proxy.outcome	target_snp.outcome	proxy_snp.outcome	target_a1.outcome	target_a2.outcome	proxy_a1.outcome	proxy_a2.outcome	pval.exposure	se.exposure	chr.exposure	pos.exposure	samplesize.exposure	id.exposure	exposure	mr_keep.exposure	pval_origin.exposure	data_source.exposure	action	mr_keep
1	rs12644950	A	G	A	G	0.00351194	0.0029	0.241162	NA	FALSE	FALSE	FALSE	ebi-a-GCST002222	4	155537321	0.0063	94595	0.572	LDL cholesterol || id:ebi-a-GCST002222	LDL cholesterol	LDL cholesterol || ||	TRUE	igd	NA	NA	NA	NA	NA	NA	NA	1.35957e-18	0.000399029	4	155537321	337159	ukb-a-65	Non-cancer illness code self-reported: deep venous thrombosis (dvt) || id:ukb-a-65	TRUE	reported	igd	2	TRUE
3	rs4541868	A	C	A	C	-0.00241758	-0.0006	0.272519	NA	FALSE	FALSE	FALSE	ebi-a-GCST002222	8	106592145	0.0065	94595	0.942	LDL cholesterol || id:ebi-a-GCST002222	LDL cholesterol	LDL cholesterol || ||	TRUE	igd	TRUE	rs4541868	rs16873418	A	C	G	A	3.74602e-10	0.000385921	8	106590705	337159	ukb-a-65	Non-cancer illness code self-reported: deep venous thrombosis (dvt) || id:ukb-a-65	TRUE	reported	igd	2	TRUE
4	rs7263203	C	A	C	A	0.00356033	0.0053	0.0874706	NA	FALSE	FALSE	FALSE	ebi-a-GCST002222	20	33775200	0.0088	94595	0.9662	LDL cholesterol || id:ebi-a-GCST002222	LDL cholesterol	LDL cholesterol || ||	TRUE	igd	TRUE	rs7263203	rs11167260	C	A	A	G	3.87793e-09	0.000604524	20	33773375	337159	ukb-a-65	Non-cancer illness code self-reported: deep venous thrombosis (dvt) || id:ukb-a-65	TRUE	reported	igd	2	TRUE

## Sheet: PE-LDL
Table S8. Detailed information of LD-independent SNPs (after clumping process) for exposure (PE-LDL)
	SNP	effect_allele.exposure	other_allele.exposure	effect_allele.outcome	other_allele.outcome	beta.exposure	beta.outcome	eaf.exposure	eaf.outcome	remove	palindromic	ambiguous	id.outcome	chr	pos	se.outcome	samplesize.outcome	pval.outcome	outcome	originalname.outcome	outcome.deprecated	mr_keep.outcome	data_source.outcome	proxy.outcome	target_snp.outcome	proxy_snp.outcome	target_a1.outcome	target_a2.outcome	proxy_a1.outcome	proxy_a2.outcome	se.exposure	pos.exposure	chr.exposure	samplesize.exposure	pval.exposure	id.exposure	exposure	mr_keep.exposure	pval_origin.exposure	data_source.exposure	action	mr_keep
1	rs12644950	A	G	A	G	0.00159067	0.0029	0.238919	NA	FALSE	FALSE	FALSE	ebi-a-GCST002222	4	155537321	0.0063	94595	0.572	LDL cholesterol || id:ebi-a-GCST002222	LDL cholesterol	LDL cholesterol || ||	TRUE	igd	NA	NA	NA	NA	NA	NA	NA	0.000153569	155537321	4	463010	3.90032e-25	ukb-b-18366	Diagnoses - main ICD10: I26.9 Pulmonary embolism without mention of acute cor pulmonale || id:ukb-b-18366	TRUE	reported	igd	2	TRUE
2	rs3760647	G	A	G	A	0.000924807	0.0487	0.736761	NA	FALSE	FALSE	FALSE	ebi-a-GCST002222	19	10742287	0.0064	94595	6.49531e-12	LDL cholesterol || id:ebi-a-GCST002222	LDL cholesterol	LDL cholesterol || ||	TRUE	igd	TRUE	rs3760647	rs1560711	A	G	C	T	0.000149142	10735530	19	463010	5.60003e-10	ukb-b-18366	Diagnoses - main ICD10: I26.9 Pulmonary embolism without mention of acute cor pulmonale || id:ukb-b-18366	TRUE	reported	igd	2	TRUE

## Sheet: DVT-HDL
Table S9. Detailed information of LD-independent SNPs (after clumping process) for exposure (DVT-HDL)
	SNP	effect_allele.exposure	other_allele.exposure	effect_allele.outcome	other_allele.outcome	beta.exposure	beta.outcome	eaf.exposure	eaf.outcome	remove	palindromic	ambiguous	id.outcome	chr	pos	se.outcome	samplesize.outcome	pval.outcome	outcome	originalname.outcome	outcome.deprecated	mr_keep.outcome	data_source.outcome	proxy.outcome	target_snp.outcome	proxy_snp.outcome	target_a1.outcome	target_a2.outcome	proxy_a1.outcome	proxy_a2.outcome	pval.exposure	se.exposure	chr.exposure	pos.exposure	samplesize.exposure	id.exposure	exposure	mr_keep.exposure	pval_origin.exposure	data_source.exposure	action	mr_keep
1	rs12644950	A	G	A	G	0.00351194	0.0065	0.241162	NA	FALSE	FALSE	FALSE	ebi-a-GCST002223	4	155537321	0.0059	94595	0.487401	HDL cholesterol || id:ebi-a-GCST002223	HDL cholesterol	HDL cholesterol || ||	TRUE	igd	NA	NA	NA	NA	NA	NA	NA	1.35957e-18	0.000399029	4	155537321	337159	ukb-a-65	Non-cancer illness code self-reported: deep venous thrombosis (dvt) || id:ukb-a-65	TRUE	reported	igd	2	TRUE
3	rs4541868	A	C	A	C	-0.00241758	0.0075	0.272519	NA	FALSE	FALSE	FALSE	ebi-a-GCST002223	8	106592145	0.006	94595	0.3413	HDL cholesterol || id:ebi-a-GCST002223	HDL cholesterol	HDL cholesterol || ||	TRUE	igd	TRUE	rs4541868	rs16873418	A	C	G	A	3.74602e-10	0.000385921	8	106590705	337159	ukb-a-65	Non-cancer illness code self-reported: deep venous thrombosis (dvt) || id:ukb-a-65	TRUE	reported	igd	2	TRUE
4	rs7263203	C	A	C	A	0.00356033	-0.0004	0.0874706	NA	FALSE	FALSE	FALSE	ebi-a-GCST002223	20	33775200	0.0081	94595	0.599	HDL cholesterol || id:ebi-a-GCST002223	HDL cholesterol	HDL cholesterol || ||	TRUE	igd	TRUE	rs7263203	rs11167260	C	A	A	G	3.87793e-09	0.000604524	20	33773375	337159	ukb-a-65	Non-cancer illness code self-reported: deep venous thrombosis (dvt) || id:ukb-a-65	TRUE	reported	igd	2	TRUE

## Sheet: PE-HDL
Table S10. Detailed information of LD-independent SNPs (after clumping process) for exposure (APOA1 (PE-HDL)
	SNP	effect_allele.exposure	other_allele.exposure	effect_allele.outcome	other_allele.outcome	beta.exposure	beta.outcome	eaf.exposure	eaf.outcome	remove	palindromic	ambiguous	id.outcome	chr	pos	se.outcome	samplesize.outcome	pval.outcome	outcome	originalname.outcome	outcome.deprecated	mr_keep.outcome	data_source.outcome	proxy.outcome	target_snp.outcome	proxy_snp.outcome	target_a1.outcome	target_a2.outcome	proxy_a1.outcome	proxy_a2.outcome	se.exposure	pos.exposure	chr.exposure	samplesize.exposure	pval.exposure	id.exposure	exposure	mr_keep.exposure	pval_origin.exposure	data_source.exposure	action	mr_keep
1	rs12644950	A	G	A	G	0.00159067	0.0065	0.238919	NA	FALSE	FALSE	FALSE	ebi-a-GCST002223	4	155537321	0.0059	94595	0.487401	HDL cholesterol || id:ebi-a-GCST002223	HDL cholesterol	HDL cholesterol || ||	TRUE	igd	NA	NA	NA	NA	NA	NA	NA	0.000153569	155537321	4	463010	3.90032e-25	ukb-b-18366	Diagnoses - main ICD10: I26.9 Pulmonary embolism without mention of acute cor pulmonale || id:ukb-b-18366	TRUE	reported	igd	2	TRUE
2	rs3760647	G	A	G	A	0.000924807	-0.0162	0.736761	NA	FALSE	FALSE	FALSE	ebi-a-GCST002223	19	10742287	0.0059	94595	0.0113201	HDL cholesterol || id:ebi-a-GCST002223	HDL cholesterol	HDL cholesterol || ||	TRUE	igd	TRUE	rs3760647	rs1560711	A	G	C	T	0.000149142	10735530	19	463010	5.60003e-10	ukb-b-18366	Diagnoses - main ICD10: I26.9 Pulmonary embolism without mention of acute cor pulmonale || id:ukb-b-18366	TRUE	reported	igd	2	TRUE

[truncated: 2 more sheets: DVT-TG, PE-TG]
